# Supplementary material for: Strategic coastal dike shape for enhanced tsunami overflow reduction
Source: PLoS One. 2023 Oct 13;18(10):e0292930. doi: 10.1371/journal.pone.0292930 (PMC10575497; doi:10.1371/journal.pone.0292930)
Supplement: S1 Dataset — (XLSX) [file pone.0292930.s001.xlsx]

## Sheet: Fig. 2(c)
Fig. 2(c)		GPS wave meter in Iwate	Coastal wave meter in Iwate
	Time	Water level (cm)	Water level (cm)
	15:15:00	9.7	-16.5
	15:15:05	9.4	-17.5
	15:15:10	9	-16.9
	15:15:15	8.5	-16.3
	15:15:20	7.8	-17.9
	15:15:25	7	-19.7
	15:15:30	6	-18.9
	15:15:35	5	-17.3
	15:15:40	4	-18.1
	15:15:45	2.9	-20.1
	15:15:50	1.7	-21.1
	15:15:55	0.5	-21.3
	15:16:00	-0.5	-21.2
	15:16:05	-1.6	-20.3
	15:16:10	-2.4	-19.5
	15:16:15	-3.2	-20.2
	15:16:20	-3.9	-21.2
	15:16:25	-4.5	-21
	15:16:30	-4.9	-20.8
	15:16:35	-5.1	-22.2
	15:16:40	-5.1	-23.9
	15:16:45	-4.9	-24.1
	15:16:50	-4.3	-23.4
	15:16:55	-3.5	-23.3
	15:17:00	-2.1	-24.2
	15:17:05	-0.3	-25.6
	15:17:10	2.4	-26.9
	15:17:15	5.7	-27.5
	15:17:20	10.2	-27.4
	15:17:25	15.7	-27.2
	15:17:30	22.7	-27.6
	15:17:35	31.2	-28.2
	15:17:40	41.4	-28.7
	15:17:45	53.5	-28.6
	15:17:50	67.5	-27.7
	15:17:55	83.9	-27
	15:18:00	102	-27.5
	15:18:05	122.3	-29.1
	15:18:10	144.4	-30.2
	15:18:15	168.1	-30.8
	15:18:20	193.2	-32.1
	15:18:25	219.2	-33.6
	15:18:30	245.6	-33.4
	15:18:35	272	-32.5
	15:18:40	297.8	-33.8
	15:18:45	322.3	-36.4
	15:18:50	345	-37.1
	15:18:55	365.4	-36
	15:19:00	382.7	-36.2
	15:19:05	396.9	-38.6
	15:19:10	407.4	-41
	15:19:15	414	-42.2
	15:19:20	416.6	-42.2
	15:19:25	415	-41.5
	15:19:30	409.6	-41.4
	15:19:35	400.3	-42.4
	15:19:40	387.6	-42.9
	15:19:45	371.7	-42.1
	15:19:50	353.1	-42.2
	15:19:55	332.2	-44.5
	15:20:00	309.1	-47.1
	15:20:05	284.7	-47.9
	15:20:10	259.1	-48.4
	15:20:15	232.8	-50.1
	15:20:20	206.2	-51.1
	15:20:25	179.7	-50
	15:20:30	153.8	-49.1
	15:20:35	128.8	-50.4
	15:20:40	105.1	-52.3
	15:20:45	83.1	-52.4
	15:20:50	63.3	-51.7
	15:20:55	46.2	-51.7
	15:21:00	32.1	-51.5
	15:21:05	21.5	-49.7
	15:21:10	14.6	-47.4
	15:21:15	11.8	-47.6
	15:21:20	13.1	-50.2
	15:21:25	18.5	-52.1
	15:21:30	28.1	-51.3
	15:21:35	41.2	-49.6
	15:21:40	57.7	-49.2
	15:21:45	76.7	-49.3
	15:21:50	97.7	-48.4
	15:21:55	119.6	-46.8
	15:22:00	141.9	-45.7
	15:22:05	163.6	-44.5
	15:22:10	184	-41.9
	15:22:15	202.5	-38.6
	15:22:20	218.4	-37.3
	15:22:25	231.4	-38.2
	15:22:30	241.1	-38.4
	15:22:35	247.6	-35.7
	15:22:40	250.9	-31.8
	15:22:45	251.2	-30.2
	15:22:50	248.9	-31.2
	15:22:55	244.2	-31.3
	15:23:00	237.6	-29.2
	15:23:05	229.5	-27.1
	15:23:10	220.4	-26.1
	15:23:15	210.6	-24
	15:23:20	200.4	-20
	15:23:25	190.2	-17.6
	15:23:30	180.3	-18.8
	15:23:35	170.6	-20
	15:23:40	161.7	-17.6
	15:23:45	153.5	-13.4
	15:23:50	146.2	-11.6
	15:23:55	139.8	-11.5
	15:24:00	134.6	-10.9
	15:24:05	130.7	-9.7
	15:24:10	127.9	-9.2
	15:24:15	126.6	-9.5
	15:24:20	126.5	-9.5
	15:24:25	128	-9.1
	15:24:30	130.6	-8.8
	15:24:35	134.4	-8.7
	15:24:40	139.4	-8.9
	15:24:45	145.2	-10.1
	15:24:50	151.5	-11.9
	15:24:55	158.2	-12.6
	15:25:00	164.9	-11.7
	15:25:05	171.3	-11.8
	15:25:10	176.9	-14.6
	15:25:15	181.6	-18.4
	15:25:20	185	-21
	15:25:25	186.9	-22.5
	15:25:30	187	-24.1
	15:25:35	185.7	-26.5
	15:25:40	182.4	-29.7
	15:25:45	177.7	-33
	15:25:50	171.5	-35.8
	15:25:55	164.2	-37.5
	15:26:00	156.1	-38.3
	15:26:05	147.5	-39.7
	15:26:10	139.1	-42.8
	15:26:15	130.9	-45.3
	15:26:20	123.6	-45
	15:26:25	117.1	-43.1
	15:26:30	112.1	-42
	15:26:35	108.5	-41.3
	15:26:40	106.2	-39
	15:26:45	105.4	-33.3
	15:26:50	105.9	-24.8
	15:26:55	107.5	-15.1
	15:27:00	109.7	-3.8
	15:27:05	112.2	14.2
	15:27:10	114.9	42.6
	15:27:15	117.2	79.6
	15:27:20	119	124.2
	15:27:25	119.7	182.5
	15:27:30	119.6	261
	15:27:35	118.3	353.2
	15:27:40	116.1	440.1
	15:27:45	113	503.4
	15:27:50	109	537.8
	15:27:55	104.9	550.9
	15:28:00	100.6	553.2
	15:28:05	96.5	550
	15:28:10	93	543.1
	15:28:15	90.1	533.8
	15:28:20	88.1	522.5
	15:28:25	87.2	507.6
	15:28:30	87.2	489.1
	15:28:35	88.2	469.5
	15:28:40	89.7	451.5
	15:28:45	91.7
	15:28:50	93.8
	15:28:55	95.8
	15:29:00	97.4
	15:29:05	98.3
	15:29:10	98.1
	15:29:15	97.1
	15:29:20	94.9
	15:29:25	91.9
	15:29:30	87.9
	15:29:35	83.2
	15:29:40	78
	15:29:45	72.5
	15:29:50	67
	15:29:55	61.5
	15:30:00	56.6

## Sheet: Fig. 3(c)
Fig. 3(c)
	Simulation time (s)	Water level (cm)
	0	0
	6e-05	0
	0.00013	0.00206
	0.00022	0.00403
	0.00032	0.00629
	0.00045	0.00875
	0.0006	0.01145
	0.00077	0.0144
	0.00099	0.0176
	0.00125	0.02127
	0.00156	0.02558
	0.00193	0.0306
	0.00237	0.03625
	0.00291	0.04249
	0.00355	0.04946
	0.00432	0.05729
	0.00525	0.06617
	0.00636	0.0763
	0.00769	0.08792
	0.00928	0.10131
	0.0112	0.1168
	0.0135	0.13474
	0.01626	0.15553
	0.01957	0.17964
	0.02354	0.20766
	0.02831	0.2403
	0.03403	0.2785
	0.0409	0.32363
	0.04913	0.37748
	0.05902	0.44276
	0.07087	0.5236
	0.08509	0.62572
	0.10206	0.75693
	0.12171	0.92554
	0.14399	1.13822
	0.16882	1.41407
	0.19403	1.76042
	0.21876	2.17936
	0.24308	2.67715
	0.26702	3.24605
	0.29062	3.8783
	0.31393	4.5684
	0.337	5.31162
	0.35984	6.10485
	0.38247	6.94535
	0.40491	7.82875
	0.42716	8.73986
	0.44926	9.67653
	0.47122	10.64
	0.49304	11.6322
	0.51475	12.6554
	0.53634	13.7102
	0.55784	14.798
	0.57926	15.9206
	0.60059	17.0736
	0.62186	18.2561
	0.64306	19.4642
	0.6642	20.6964
	0.68531	21.9515
	0.70636	23.2261
	0.72738	24.5192
	0.74837	25.8295
	0.76935	27.1546
	0.7903	28.4913
	0.81122	29.8387
	0.83215	31.1959
	0.85305	32.5618
	0.87394	33.9363
	0.89483	35.3198
	0.91573	36.7122
	0.93666	38.1103
	0.95762	39.5108
	0.97862	40.9101
	0.99967	42.3062
	1.02078	43.697
	1.04196	45.0821
	1.0632	46.4587
	1.0845	47.8253
	1.10585	49.1809
	1.12724	50.5232
	1.14869	51.8523
	1.17018	53.1663
	1.19171	54.4647
	1.21327	55.7475
	1.23488	57.0148
	1.25652	58.2636
	1.27818	59.4927
	1.29989	60.7042
	1.32161	61.8937
	1.34335	63.0594
	1.36512	64.2001
	1.3869	65.3145
	1.4087	66.4016
	1.43053	67.46
	1.45237	68.4884
	1.47423	69.4853
	1.4961	70.4486
	1.5179	71.3743
	1.5396	72.2601
	1.56121	73.105
	1.58275	73.9097
	1.60423	74.6731
	1.62564	75.3937
	1.64697	76.0703
	1.66822	76.7028
	1.68937	77.2906
	1.71044	77.8368
	1.73143	78.3421
	1.75233	78.8081
	1.77314	79.2336
	1.79388	79.6202
	1.81453	79.9684
	1.83508	80.2791
	1.85557	80.5538
	1.87596	80.7938
	1.89626	81.0009
	1.91649	81.1768
	1.93663	81.3233
	1.95671	81.4421
	1.97669	81.5353
	1.99661	81.6047
	2.01644	81.6522
	2.0362	81.6794
	2.05588	81.6878
	2.07549	81.6791
	2.09501	81.6549
	2.11448	81.617
	2.13385	81.5669
	2.15317	81.5061
	2.17241	81.4363
	2.19158	81.3594
	2.21068	81.2762
	2.22972	81.187
	2.24868	81.0918
	2.26758	80.9921
	2.28641	80.889
	2.30518	80.7841
	2.32388	80.6787
	2.34251	80.5738
	2.36108	80.4706
	2.37959	80.37
	2.39804	80.2728
	2.41643	80.1799
	2.43476	80.0919
	2.45304	80.0095
	2.47123	79.9333
	2.48937	79.8638
	2.50745	79.8015
	2.52548	79.7468
	2.54344	79.7
	2.56136	79.6606
	2.57923	79.6291
	2.59704	79.6063
	2.61479	79.5924
	2.63249	79.5876
	2.65013	79.5922
	2.66771	79.6059
	2.68524	79.629
	2.70271	79.6611
	2.72015	79.7025
	2.73753	79.7527
	2.75485	79.8115
	2.77212	79.8786
	2.78934	79.9538
	2.8065	80.037
	2.82363	80.128
	2.8407	80.2264
	2.85772	80.3322
	2.8747	80.4451
	2.89163	80.565
	2.9085	80.6916
	2.92534	80.8248
	2.94213	80.9643
	2.95888	81.11
	2.97558	81.2616
	2.99222	81.4189
	3.00882	81.5816
	3.02537	81.7496
	3.04187	81.9227
	3.05831	82.1006
	3.07471	82.2832
	3.09106	82.4702
	3.10736	82.6616
	3.12362	82.857
	3.13982	83.0564
	3.15599	83.2597
	3.17211	83.4665
	3.18818	83.6767
	3.20422	83.8903
	3.22021	84.107
	3.23617	84.3268
	3.25208	84.5493
	3.26795	84.7747
	3.28379	85.0026
	3.2996	85.2331
	3.31536	85.4658
	3.33108	85.7008
	3.34676	85.9376
	3.3624	86.1763
	3.378	86.4169
	3.39355	86.6591
	3.40907	86.903
	3.42456	87.1483
	3.44001	87.395
	3.45542	87.643
	3.47078	87.892
	3.48612	88.1422
	3.50142	88.3934
	3.51669	88.6455
	3.53191	88.8983
	3.54711	89.1519
	3.56227	89.4061
	3.5774	89.6609
	3.59249	89.9162
	3.60756	90.1719
	3.62258	90.4278
	3.63757	90.6839
	3.65253	90.9402
	3.66746	91.1966
	3.68236	91.453
	3.69722	91.7094
	3.71206	91.9657
	3.72686	92.2218
	3.74164	92.4776
	3.75638	92.7332
	3.77109	92.9884
	3.78577	93.2432
	3.80042	93.4975
	3.81504	93.7512
	3.82963	94.0043
	3.84419	94.2568
	3.85873	94.5088
	3.87324	94.76
	3.88772	95.0104
	3.90217	95.26
	3.91659	95.5087
	3.93099	95.7565
	3.94535	96.0034
	3.95969	96.2494
	3.974	96.4945
	3.98829	96.7385
	4.00254	96.9814
	4.01677	97.2233
	4.03096	97.464
	4.04514	97.7037
	4.05929	97.9422
	4.07341	98.1796
	4.0875	98.4157
	4.10157	98.6507
	4.11561	98.8845
	4.12963	99.1171
	4.14362	99.3485
	4.15758	99.5785
	4.17152	99.8075
	4.18543	100.035
	4.19932	100.261
	4.21318	100.486
	4.22701	100.71
	4.24083	100.933
	4.25461	101.154
	4.26838	101.374
	4.28212	101.592
	4.29583	101.81
	4.30952	102.026
	4.32319	102.241
	4.33683	102.455
	4.35045	102.667
	4.36404	102.879
	4.37761	103.089
	4.39116	103.298
	4.40468	103.506
	4.41819	103.713
	4.43166	103.919
	4.44512	104.124
	4.45855	104.328
	4.47196	104.531
	4.48535	104.733
	4.49871	104.934
	4.51206	105.135
	4.52538	105.334
	4.53869	105.533
	4.55196	105.731
	4.56523	105.928
	4.57846	106.125
	4.59167	106.32
	4.60486	106.515
	4.61803	106.71
	4.63118	106.904
	4.64431	107.097
	4.65742	107.29
	4.67051	107.482
	4.68357	107.673
	4.69662	107.865
	4.70965	108.056
	4.72265	108.246
	4.73564	108.436
	4.74861	108.626
	4.76156	108.816
	4.77448	109.005
	4.78739	109.194
	4.80028	109.383
	4.81314	109.571
	4.82599	109.76
	4.83882	109.948
	4.85163	110.137
	4.86442	110.325
	4.87719	110.514
	4.88994	110.702
	4.90268	110.891
	4.91539	111.079
	4.92808	111.268
	4.94076	111.457
	4.95342	111.646
	4.96606	111.835
	4.97868	112.024
	4.99128	112.214
	5.00387	112.404
	5.01643	112.594
	5.02899	112.784
	5.04152	112.975
	5.05403	113.166
	5.06653	113.357
	5.07901	113.549
	5.09147	113.741
	5.10391	113.934
	5.11634	114.126
	5.12875	114.32
	5.14114	114.513
	5.15351	114.707
	5.16587	114.902
	5.17821	115.097
	5.19054	115.292
	5.20284	115.488
	5.21513	115.684
	5.2274	115.88
	5.23966	116.077
	5.2519	116.275
	5.26413	116.472
	5.27633	116.67
	5.28852	116.869
	5.3007	117.068
	5.31286	117.267
	5.325	117.467
	5.33713	117.667
	5.34924	117.867
	5.36133	118.068
	5.37341	118.269
	5.38547	118.47
	5.39752	118.672
	5.40955	118.874
	5.42157	119.076
	5.43358	119.278
	5.44556	119.481
	5.45753	119.683
	5.46948	119.886
	5.48142	120.089
	5.49334	120.292
	5.50525	120.495
	5.51714	120.699
	5.52902	120.902
	5.54089	121.105
	5.55274	121.309
	5.56458	121.512
	5.5764	121.716
	5.58821	121.919
	5.6	122.122
	5.61178	122.325
	5.62354	122.529
	5.63529	122.731
	5.64703	122.934
	5.65875	123.136
	5.67046	123.338
	5.68215	123.54
	5.69383	123.742
	5.7055	123.943
	5.71715	124.144
	5.72879	124.344
	5.74041	124.544
	5.75202	124.743
	5.76361	124.942
	5.77519	125.14
	5.78676	125.338
	5.79831	125.536
	5.80985	125.732
	5.82138	125.928
	5.83289	126.124
	5.84439	126.318
	5.85587	126.512
	5.86734	126.705
	5.8788	126.898
	5.89024	127.09
	5.90168	127.28
	5.9131	127.47
	5.92451	127.66
	5.93591	127.848
	5.94729	128.035
	5.95866	128.222
	5.97001	128.407
	5.98135	128.591
	5.99268	128.775
	6.004	128.957
	6.01531	129.138
	6.0266	129.319
	6.03788	129.498
	6.04915	129.676
	6.0604	129.853
	6.07164	130.029
	6.08287	130.203
	6.09409	130.377
	6.1053	130.549
	6.11649	130.72
	6.12767	130.89
	6.13884	131.059
	6.15	131.226
	6.16115	131.393
	6.17228	131.558
	6.1834	131.722
	6.19451	131.884
	6.20561	132.046
	6.2167	132.206
	6.22777	132.365
	6.23883	132.523
	6.24988	132.68
	6.26092	132.835
	6.27195	132.989
	6.28297	133.143
	6.29397	133.294
	6.30496	133.445
	6.31595	133.595
	6.32692	133.743
	6.33788	133.89
	6.34882	134.036
	6.35976	134.181
	6.37069	134.325
	6.3816	134.468
	6.3925	134.61
	6.4034	134.75
	6.41428	134.89
	6.42515	135.028
	6.436	135.166
	6.44685	135.303
	6.45769	135.438
	6.46851	135.573
	6.47933	135.706
	6.49013	135.839
	6.50093	135.971
	6.51171	136.102
	6.52248	136.232
	6.53324	136.362
	6.54399	136.49
	6.55473	136.618
	6.56546	136.745
	6.57618	136.872
	6.58689	136.997
	6.59759	137.122
	6.60828	137.247
	6.61895	137.37
	6.62962	137.493
	6.64028	137.616
	6.65092	137.738
	6.66156	137.859
	6.67218	137.98
	6.6828	138.101
	6.69341	138.221
	6.704	138.34
	6.71459	138.46
	6.72516	138.579
	6.73573	138.697
	6.74629	138.815
	6.75683	138.933
	6.76736	139.051
	6.77789	139.168
	6.7884	139.286
	6.79891	139.403
	6.80941	139.52
	6.81989	139.636
	6.83037	139.753
	6.84084	139.869
	6.8513	139.986
	6.86175	140.102
	6.87218	140.219
	6.88261	140.335
	6.89303	140.452
	6.90345	140.568
	6.91385	140.685
	6.92423	140.801
	6.93462	140.918
	6.94499	141.035
	6.95535	141.152
	6.9657	141.269
	6.97605	141.386
	6.98639	141.504
	6.99671	141.622
	7.00703	141.74
	7.01733	141.858
	7.02763	141.977
	7.03792	142.095
	7.0482	142.214
	7.05847	142.334
	7.06873	142.454
	7.07899	142.574
	7.08923	142.694
	7.09947	142.815
	7.10969	142.936
	7.11991	143.058
	7.13011	143.179
	7.14031	143.302
	7.1505	143.424
	7.16068	143.548
	7.17085	143.671
	7.18102	143.795
	7.19117	143.92
	7.20132	144.044
	7.21145	144.17
	7.22158	144.295
	7.2317	144.422
	7.24182	144.548
	7.25192	144.675
	7.26201	144.803
	7.2721	144.931
	7.28218	145.06
	7.29224	145.189
	7.3023	145.318
	7.31235	145.448
	7.3224	145.578
	7.33244	145.709
	7.34246	145.841
	7.35248	145.973
	7.36249	146.105
	7.3725	146.238
	7.38249	146.371
	7.39248	146.505
	7.40245	146.639
	7.41243	146.774
	7.42238	146.909
	7.43234	147.044
	7.44229	147.181
	7.45222	147.317
	7.46215	147.454
	7.47207	147.591
	7.48199	147.729
	7.49189	147.868
	7.50179	148.006
	7.51168	148.145
	7.52156	148.285
	7.53143	148.425
	7.5413	148.565
	7.55115	148.706
	7.561	148.847
	7.57084	148.989
	7.58068	149.131
	7.5905	149.273
	7.60032	149.416
	7.61013	149.559
	7.61993	149.703
	7.62973	149.847
	7.63952	149.991
	7.6493	150.135
	7.65907	150.28
	7.66884	150.426
	7.6786	150.571
	7.68834	150.717
	7.69808	150.863
	7.70782	151.009
	7.71755	151.156
	7.72727	151.303
	7.73698	151.451
	7.74669	151.598
	7.75638	151.746
	7.76607	151.894
	7.77575	152.042
	7.78543	152.191
	7.7951	152.34
	7.80476	152.489
	7.81441	152.638
	7.82405	152.787
	7.83369	152.937
	7.84333	153.087
	7.85295	153.237
	7.86257	153.387
	7.87218	153.538
	7.88178	153.688
	7.89137	153.839
	7.90096	153.99
	7.91054	154.141
	7.92012	154.292
	7.92969	154.443
	7.93924	154.595
	7.9488	154.746
	7.95834	154.898
	7.96788	155.05
	7.97741	155.201
	7.98694	155.353
	7.99646	155.505
	8.00597	155.657
	8.01547	155.81
	8.02497	155.962
	8.03446	156.114
	8.04394	156.266
	8.05342	156.419
	8.06289	156.571
	8.07235	156.724
	8.08181	156.876
	8.09126	157.029
	8.1007	157.181
	8.11014	157.334
	8.11957	157.486
	8.129	157.639
	8.13841	157.791
	8.14782	157.944
	8.15722	158.096
	8.16662	158.249
	8.17601	158.401
	8.18539	158.554
	8.19477	158.706
	8.20413	158.858
	8.2135	159.011
	8.22285	159.163
	8.2322	159.315
	8.24155	159.467
	8.25088	159.619
	8.26021	159.771
	8.26954	159.923
	8.27885	160.075
	8.28816	160.227
	8.29747	160.379
	8.30677	160.531
	8.31606	160.682
	8.32535	160.834
	8.33463	160.985
	8.3439	161.136
	8.35317	161.287
	8.36243	161.438
	8.37168	161.589
	8.38093	161.74
	8.39017	161.891
	8.39941	162.041
	8.40864	162.192
	8.41786	162.342
	8.42708	162.492
	8.43629	162.642
	8.4455	162.792
	8.4547	162.942
	8.46389	163.091
	8.47307	163.241
	8.48226	163.39
	8.49143	163.539
	8.5006	163.688
	8.50976	163.837
	8.51892	163.986
	8.52807	164.134
	8.53721	164.282
	8.54635	164.43
	8.55548	164.578
	8.56461	164.726
	8.57373	164.873
	8.58284	165.021
	8.59195	165.168
	8.60105	165.315
	8.61014	165.461
	8.61923	165.608
	8.62832	165.754
	8.6374	165.9
	8.64647	166.046
	8.65553	166.192
	8.66459	166.337
	8.67365	166.483
	8.6827	166.628
	8.69174	166.772
	8.70078	166.917
	8.70981	167.061
	8.71884	167.206
	8.72786	167.349
	8.73687	167.493
	8.74589	167.636
	8.75489	167.78
	8.76389	167.922
	8.77288	168.065
	8.78187	168.207
	8.79085	168.349
	8.79982	168.491
	8.80879	168.633
	8.81776	168.774
	8.82672	168.915
	8.83567	169.056
	8.84462	169.196
	8.85356	169.336
	8.86249	169.476
	8.87142	169.616
	8.88035	169.755
	8.88927	169.894
	8.89819	170.033
	8.9071	170.171
	8.916	170.309
	8.9249	170.447
	8.93379	170.584
	8.94268	170.722
	8.95156	170.858
	8.96043	170.995
	8.9693	171.131
	8.97817	171.267
	8.98703	171.403
	8.99589	171.539
	9.00474	171.674
	9.01358	171.809
	9.02242	171.943
	9.03125	172.077
	9.04008	172.211
	9.0489	172.345
	9.05772	172.478
	9.06653	172.611
	9.07534	172.744
	9.08414	172.876
	9.09294	173.008
	9.10174	173.14
	9.11052	173.271
	9.11931	173.402
	9.12808	173.533
	9.13685	173.664
	9.14561	173.794
	9.15437	173.924
	9.16313	174.053
	9.17188	174.183
	9.18062	174.312
	9.18936	174.44
	9.1981	174.569
	9.20683	174.697
	9.21555	174.825
	9.22427	174.952
	9.23299	175.079
	9.2417	175.206
	9.25041	175.333
	9.25911	175.459
	9.26781	175.585
	9.2765	175.711
	9.28518	175.837
	9.29386	175.962
	9.30253	176.087
	9.3112	176.211
	9.31987	176.336
	9.32852	176.46
	9.33718	176.584
	9.34583	176.707
	9.35447	176.831
	9.36311	176.954
	9.37174	177.076
	9.38037	177.199
	9.389	177.321
	9.39762	177.443
	9.40623	177.565
	9.41484	177.687
	9.42345	177.808
	9.43205	177.929
	9.44065	178.05
	9.44924	178.17
	9.45783	178.291
	9.46641	178.411
	9.47499	178.531
	9.48356	178.651
	9.49213	178.77
	9.50069	178.89
	9.50925	179.009
	9.5178	179.128
	9.52635	179.247
	9.53489	179.365
	9.54343	179.483
	9.55197	179.602
	9.5605	179.72
	9.56902	179.838
	9.57754	179.955
	9.58606	180.073
	9.59457	180.19
	9.60308	180.307
	9.61158	180.424
	9.62008	180.541
	9.62857	180.658
	9.63706	180.775
	9.64554	180.891
	9.65402	181.008
	9.66249	181.124
	9.67096	181.24
	9.67943	181.356
	9.68789	181.472
	9.69634	181.588
	9.70479	181.704
	9.71324	181.82
	9.72169	181.935
	9.73013	182.051
	9.73857	182.166
	9.747	182.282
	9.75542	182.397
	9.76385	182.513
	9.77226	182.628
	9.78068	182.743
	9.78909	182.858
	9.79749	182.973
	9.80589	183.088
	9.81428	183.203
	9.82267	183.318
	9.83106	183.433
	9.83944	183.548
	9.84782	183.663
	9.85619	183.778
	9.86455	183.893
	9.87292	184.008
	9.88128	184.123
	9.88964	184.239
	9.89799	184.354
	9.90634	184.469
	9.91468	184.584
	9.92302	184.699
	9.93136	184.814
	9.93969	184.929
	9.94801	185.045
	9.95633	185.16
	9.96465	185.275
	9.97296	185.391
	9.98127	185.506
	9.98957	185.622
	9.99788	185.737
	10.0062	185.853
	10.0145	185.969
	10.0228	186.085
	10.031	186.201
	10.0393	186.317
	10.0476	186.433
	10.0559	186.549
	10.0641	186.665
	10.0724	186.782
	10.0807	186.898
	10.0889	187.015
	10.0972	187.132
	10.1054	187.249
	10.1136	187.366
	10.1219	187.483
	10.1301	187.6
	10.1384	187.718
	10.1466	187.835
	10.1548	187.953
	10.163	188.07
	10.1712	188.188
	10.1794	188.307
	10.1876	188.425
	10.1958	188.543
	10.204	188.662
	10.2122	188.781
	10.2204	188.9
	10.2286	189.019
	10.2368	189.138
	10.245	189.257
	10.2531	189.376
	10.2613	189.496
	10.2695	189.616
	10.2776	189.736
	10.2858	189.856
	10.294	189.976
	10.3021	190.096
	10.3103	190.217
	10.3184	190.337
	10.3265	190.458
	10.3347	190.579
	10.3428	190.7
	10.3509	190.822
	10.359	190.943
	10.3672	191.065
	10.3753	191.187
	10.3834	191.309
	10.3915	191.431
	10.3996	191.553
	10.4077	191.675
	10.4158	191.798
	10.4239	191.921
	10.432	192.044
	10.4401	192.167
	10.4481	192.29
	10.4562	192.414
	10.4643	192.537
	10.4724	192.661
	10.4804	192.785
	10.4885	192.909
	10.4965	193.034
	10.5046	193.158
	10.5126	193.283
	10.5207	193.408
	10.5287	193.533
	10.5368	193.658
	10.5448	193.783
	10.5528	193.908
	10.5609	194.034
	10.5689	194.16
	10.5769	194.286
	10.5849	194.412
	10.593	194.538
	10.601	194.664
	10.609	194.791
	10.617	194.917
	10.625	195.044
	10.633	195.171
	10.641	195.298
	10.6489	195.425
	10.6569	195.552
	10.6649	195.68
	10.6729	195.807
	10.6809	195.935
	10.6888	196.063
	10.6968	196.191
	10.7048	196.319
	10.7127	196.447
	10.7207	196.575
	10.7286	196.704
	10.7366	196.832
	10.7445	196.961
	10.7525	197.089
	10.7604	197.218
	10.7683	197.347
	10.7763	197.476
	10.7842	197.605
	10.7921	197.734
	10.8	197.863
	10.8079	197.993
	10.8158	198.122
	10.8238	198.252
	10.8317	198.381
	10.8396	198.511
	10.8475	198.64
	10.8554	198.77
	10.8633	198.9
	10.8711	199.029
	10.879	199.159
	10.8869	199.289
	10.8948	199.419
	10.9027	199.549
	10.9105	199.679
	10.9184	199.809
	10.9263	199.939
	10.9341	200.069
	10.942	200.199
	10.9498	200.329
	10.9577	200.459
	10.9655	200.589
	10.9734	200.72
	10.9812	200.85
	10.9891	200.98
	10.9969	201.11
	11.0047	201.24
	11.0125	201.37
	11.0204	201.5
	11.0282	201.63
	11.036	201.76
	11.0438	201.89
	11.0516	202.02
	11.0594	202.15
	11.0672	202.279
	11.075	202.409
	11.0828	202.539
	11.0906	202.669
	11.0984	202.798
	11.1062	202.928
	11.114	203.057
	11.1218	203.187
	11.1295	203.316
	11.1373	203.445
	11.1451	203.574
	11.1528	203.703
	11.1606	203.832
	11.1684	203.961
	11.1761	204.09
	11.1839	204.219
	11.1916	204.347
	11.1994	204.476
	11.2071	204.604
	11.2149	204.733
	11.2226	204.861
	11.2303	204.989
	11.2381	205.117
	11.2458	205.245
	11.2535	205.372
	11.2612	205.5
	11.269	205.627
	11.2767	205.754
	11.2844	205.881
	11.2921	206.008
	11.2998	206.135
	11.3075	206.262
	11.3152	206.388
	11.3229	206.515
	11.3306	206.641
	11.3383	206.767
	11.346	206.893
	11.3537	207.018
	11.3613	207.144
	11.369	207.269
	11.3767	207.394
	11.3844	207.519
	11.392	207.644
	11.3997	207.769
	11.4074	207.893
	11.415	208.017
	11.4227	208.141
	11.4303	208.265
	11.438	208.389
	11.4456	208.512
	11.4533	208.635
	11.4609	208.758
	11.4685	208.881
	11.4762	209.004
	11.4838	209.126
	11.4914	209.248
	11.4991	209.37
	11.5067	209.492
	11.5143	209.613
	11.5219	209.734
	11.5295	209.855
	11.5371	209.976
	11.5447	210.097
	11.5523	210.217
	11.56	210.337
	11.5675	210.457
	11.5751	210.576
	11.5827	210.696
	11.5903	210.815
	11.5979	210.934
	11.6055	211.053
	11.6131	211.172
	11.6206	211.291
	11.6282	211.409
	11.6358	211.527
	11.6434	211.644
	11.6509	211.761
	11.6585	211.879
	11.666	211.995
	11.6736	212.112
	11.6812	212.228
	11.6887	212.344
	11.6963	212.459
	11.7038	212.575
	11.7113	212.69
	11.7189	212.805
	11.7264	212.919
	11.734	213.033
	11.7415	213.147
	11.749	213.261
	11.7565	213.374
	11.7641	213.487
	11.7716	213.6
	11.7791	213.713
	11.7866	213.825
	11.7941	213.937
	11.8016	214.049
	11.8091	214.16
	11.8166	214.271
	11.8241	214.382
	11.8316	214.493
	11.8391	214.603
	11.8466	214.713
	11.8541	214.823
	11.8616	214.932
	11.8691	215.041
	11.8765	215.15
	11.884	215.259
	11.8915	215.367
	11.899	215.475
	11.9064	215.583
	11.9139	215.69
	11.9214	215.798
	11.9288	215.905
	11.9363	216.011
	11.9437	216.118
	11.9512	216.224
	11.9586	216.33
	11.9661	216.436
	11.9735	216.541
	11.981	216.646
	11.9884	216.751
	11.9958	216.855
	12.0033	216.96
	12.0107	217.064
	12.0181	217.167
	12.0255	217.271
	12.0329	217.374
	12.0404	217.477
	12.0478	217.58
	12.0552	217.682
	12.0626	217.785
	12.07	217.887
	12.0774	217.988
	12.0848	218.09
	12.0922	218.191
	12.0996	218.292
	12.107	218.393
	12.1144	218.493
	12.1218	218.594
	12.1292	218.694
	12.1365	218.793
	12.1439	218.893
	12.1513	218.992
	12.1587	219.091
	12.1661	219.19
	12.1734	219.289
	12.1808	219.387
	12.1882	219.485
	12.1955	219.583
	12.2029	219.681
	12.2102	219.778
	12.2176	219.876
	12.2249	219.973
	12.2323	220.07
	12.2396	220.166
	12.247	220.263
	12.2543	220.359
	12.2616	220.455
	12.269	220.551
	12.2763	220.646
	12.2836	220.742
	12.291	220.837
	12.2983	220.932
	12.3056	221.027
	12.3129	221.121
	12.3203	221.216
	12.3276	221.31
	12.3349	221.404
	12.3422	221.498
	12.3495	221.592
	12.3568	221.685
	12.3641	221.779
	12.3714	221.872
	12.3787	221.965
	12.386	222.058
	12.3933	222.15
	12.4006	222.243
	12.4079	222.335
	12.4151	222.427
	12.4224	222.519
	12.4297	222.611
	12.437	222.703
	12.4442	222.795
	12.4515	222.886
	12.4588	222.977
	12.4661	223.069
	12.4733	223.16
	12.4806	223.25
	12.4878	223.341
	12.4951	223.432
	12.5023	223.522
	12.5096	223.613
	12.5168	223.703
	12.5241	223.793
	12.5313	223.883
	12.5386	223.973
	12.5458	224.063
	12.553	224.152
	12.5603	224.242
	12.5675	224.331
	12.5747	224.421
	12.582	224.51
	12.5892	224.599
	12.5964	224.688
	12.6036	224.777
	12.6108	224.866
	12.6181	224.955
	12.6253	225.043
	12.6325	225.132
	12.6397	225.22
	12.6469	225.309
	12.6541	225.397
	12.6613	225.486
	12.6685	225.574
	12.6757	225.662
	12.6829	225.75
	12.6901	225.838
	12.6973	225.926
	12.7044	226.014
	12.7116	226.102
	12.7188	226.19
	12.726	226.278
	12.7332	226.365
	12.7403	226.453
	12.7475	226.541
	12.7547	226.628
	12.7618	226.716
	12.769	226.803
	12.7762	226.891
	12.7833	226.978
	12.7905	227.065
	12.7976	227.153
	12.8048	227.24
	12.8119	227.327
	12.8191	227.415
	12.8262	227.502
	12.8334	227.589
	12.8405	227.677
	12.8476	227.764
	12.8548	227.851
	12.8619	227.938
	12.869	228.025
	12.8762	228.113
	12.8833	228.2
	12.8904	228.287
	12.8975	228.374
	12.9046	228.461
	12.9118	228.549
	12.9189	228.636
	12.926	228.723
	12.9331	228.81
	12.9402	228.897
	12.9473	228.985
	12.9544	229.072
	12.9615	229.159
	12.9686	229.246
	12.9757	229.334
	12.9828	229.421
	12.9899	229.508
	12.997	229.596
	13.0041	229.683
	13.0112	229.77
	13.0182	229.858
	13.0253	229.945
	13.0324	230.033
	13.0395	230.12
	13.0465	230.208
	13.0536	230.295
	13.0607	230.383
	13.0677	230.471
	13.0748	230.558
	13.0819	230.646
	13.0889	230.734
	13.096	230.822
	13.103	230.909
	13.1101	230.997
	13.1172	231.085
	13.1242	231.173
	13.1312	231.261
	13.1383	231.349
	13.1453	231.437
	13.1524	231.526
	13.1594	231.614
	13.1665	231.702
	13.1735	231.79
	13.1805	231.879
	13.1875	231.967
	13.1946	232.055
	13.2016	232.144
	13.2086	232.232
	13.2156	232.321
	13.2227	232.41
	13.2297	232.499
	13.2367	232.588
	13.2437	232.678
	13.2507	232.767
	13.2577	232.856
	13.2647	232.945
	13.2717	233.035
	13.2787	233.124
	13.2857	233.214
	13.2927	233.303
	13.2997	233.393
	13.3067	233.482
	13.3137	233.572
	13.3207	233.662
	13.3277	233.751
	13.3346	233.841
	13.3416	233.931
	13.3486	234.021
	13.3556	234.11
	13.3626	234.2
	13.3695	234.29
	13.3765	234.38
	13.3835	234.47
	13.3904	234.56
	13.3974	234.65
	13.4044	234.741
	13.4113	234.831
	13.4183	234.921
	13.4252	235.011
	13.4322	235.102
	13.4391	235.192
	13.4461	235.282
	13.453	235.373
	13.46	235.464
	13.4669	235.554
	13.4739	235.645
	13.4808	235.735
	13.4877	235.826
	13.4947	235.917
	13.5016	236.008
	13.5085	236.099
	13.5155	236.19
	13.5224	236.281
	13.5293	236.372
	13.5362	236.463
	13.5432	236.554
	13.5501	236.645
	13.557	236.737
	13.5639	236.828
	13.5708	236.919
	13.5777	237.011
	13.5846	237.102
	13.5916	237.194
	13.5985	237.286
	13.6054	237.377
	13.6123	237.469
	13.6192	237.561
	13.6261	237.652
	13.633	237.744
	13.6398	237.836
	13.6467	237.928
	13.6536	238.02
	13.6605	238.112
	13.6674	238.204
	13.6743	238.296
	13.6812	238.388
	13.688	238.481
	13.6949	238.573
	13.7018	238.665
	13.7087	238.757
	13.7155	238.85
	13.7224	238.942
	13.7293	239.034
	13.7361	239.127
	13.743	239.219
	13.7498	239.312
	13.7567	239.405
	13.7636	239.497
	13.7704	239.59
	13.7773	239.682
	13.7841	239.775
	13.791	239.868
	13.7978	239.961
	13.8047	240.053
	13.8115	240.146
	13.8183	240.239
	13.8252	240.332
	13.832	240.424
	13.8388	240.517
	13.8457	240.61
	13.8525	240.703
	13.8593	240.796
	13.8662	240.889
	13.873	240.982
	13.8798	241.075
	13.8866	241.168
	13.8935	241.261
	13.9003	241.354
	13.9071	241.447
	13.9139	241.539
	13.9207	241.632
	13.9275	241.725
	13.9343	241.818
	13.9411	241.911
	13.9479	242.004
	13.9547	242.097
	13.9615	242.19
	13.9683	242.283
	13.9751	242.376
	13.9819	242.469
	13.9887	242.562
	13.9955	242.655
	14.0023	242.748
	14.0091	242.841
	14.0159	242.934
	14.0227	243.027
	14.0294	243.12
	14.0362	243.213
	14.043	243.305
	14.0498	243.398
	14.0565	243.491
	14.0633	243.584
	14.0701	243.676
	14.0769	243.769
	14.0836	243.862
	14.0904	243.955
	14.0971	244.047
	14.1039	244.14
	14.1107	244.232
	14.1174	244.325
	14.1242	244.418
	14.1309	244.51
	14.1377	244.602
	14.1444	244.695
	14.1512	244.787
	14.1579	244.88
	14.1647	244.972
	14.1714	245.064
	14.1781	245.156
	14.1849	245.249
	14.1916	245.341
	14.1984	245.433
	14.2051	245.525
	14.2118	245.617
	14.2186	245.709
	14.2253	245.801
	14.232	245.893
	14.2387	245.985
	14.2454	246.077
	14.2522	246.168
	14.2589	246.26
	14.2656	246.352
	14.2723	246.443
	14.279	246.535
	14.2857	246.626
	14.2925	246.718
	14.2992	246.809
	14.3059	246.9
	14.3126	246.992
	14.3193	247.083
	14.326	247.174
	14.3327	247.265
	14.3394	247.356
	14.3461	247.447
	14.3528	247.538
	14.3594	247.629
	14.3661	247.72
	14.3728	247.81
	14.3795	247.901
	14.3862	247.992
	14.3929	248.082
	14.3996	248.173
	14.4062	248.263
	14.4129	248.353
	14.4196	248.444
	14.4263	248.534
	14.4329	248.624
	14.4396	248.714
	14.4463	248.804
	14.4529	248.894
	14.4596	248.984
	14.4663	249.074
	14.4729	249.163
	14.4796	249.253
	14.4862	249.343
	14.4929	249.432
	14.4996	249.522
	14.5062	249.611
	14.5129	249.701
	14.5195	249.79
	14.5262	249.879
	14.5328	249.968
	14.5394	250.057
	14.5461	250.146
	14.5527	250.235
	14.5594	250.324
	14.566	250.413
	14.5726	250.502
	14.5793	250.59
	14.5859	250.679
	14.5925	250.767
	14.5992	250.856
	14.6058	250.944
	14.6124	251.032
	14.619	251.121
	14.6257	251.209
	14.6323	251.297
	14.6389	251.385
	14.6455	251.473
	14.6521	251.561
	14.6588	251.649
	14.6654	251.737
	14.672	251.824
	14.6786	251.912
	14.6852	252
	14.6918	252.087
	14.6984	252.174
	14.705	252.262
	14.7116	252.349
	14.7182	252.436
	14.7248	252.524
	14.7314	252.611
	14.738	252.698
	14.7446	252.785
	14.7512	252.872
	14.7578	252.958
	14.7643	253.045
	14.7709	253.132
	14.7775	253.219
	14.7841	253.305
	14.7907	253.392
	14.7973	253.478
	14.8038	253.565
	14.8104	253.651
	14.817	253.738
	14.8236	253.824
	14.8301	253.911
	14.8367	253.997
	14.8433	254.083
	14.8498	254.168
	14.8564	254.254
	14.8629	254.34
	14.8695	254.426
	14.8761	254.512
	14.8826	254.598
	14.8892	254.684
	14.8957	254.77
	14.9023	254.856
	14.9088	254.942
	14.9154	255.028
	14.9219	255.114
	14.9285	255.201
	14.935	255.287
	14.9416	255.373
	14.9481	255.459
	14.9546	255.545
	14.9612	255.63
	14.9677	255.716
	14.9743	255.802
	14.9808	255.888
	14.9873	255.973
	14.9938	256.059
	15.0004	256.144
	15.0069	256.229
	15.0134	256.314
	15.0199	256.4
	15.0265	256.485
	15.033	256.57
	15.0395	256.655
	15.046	256.74
	15.0525	256.825
	15.0591	256.909
	15.0656	256.994
	15.0721	257.079
	15.0786	257.163
	15.0851	257.248
	15.0916	257.332
	15.0981	257.417
	15.1046	257.501
	15.1111	257.586
	15.1176	257.67
	15.1241	257.754
	15.1306	257.839
	15.1371	257.923
	15.1436	258.007
	15.1501	258.091
	15.1566	258.175
	15.1631	258.259
	15.1696	258.343
	15.176	258.427
	15.1825	258.511
	15.189	258.595
	15.1955	258.679
	15.202	258.763
	15.2084	258.847
	15.2149	258.931
	15.2214	259.014
	15.2279	259.098
	15.2343	259.182
	15.2408	259.266
	15.2473	259.35
	15.2537	259.433
	15.2602	259.517
	15.2667	259.601
	15.2731	259.685
	15.2796	259.769
	15.2861	259.852
	15.2925	259.936
	15.299	260.02
	15.3054	260.103
	15.3119	260.187
	15.3183	260.271
	15.3248	260.355
	15.3312	260.438
	15.3377	260.522
	15.3441	260.606
	15.3506	260.69
	15.357	260.774
	15.3635	260.857
	15.3699	260.941
	15.3763	261.025
	15.3828	261.109
	15.3892	261.193
	15.3956	261.276
	15.4021	261.36
	15.4085	261.444
	15.4149	261.528
	15.4214	261.612
	15.4278	261.696
	15.4342	261.78
	15.4406	261.864
	15.4471	261.948
	15.4535	262.032
	15.4599	262.116
	15.4663	262.2
	15.4727	262.284
	15.4791	262.368
	15.4856	262.452
	15.492	262.536
	15.4984	262.62
	15.5048	262.704
	15.5112	262.789
	15.5176	262.873
	15.524	262.957
	15.5304	263.041
	15.5368	263.126
	15.5432	263.21
	15.5496	263.294
	15.556	263.379
	15.5624	263.463
	15.5688	263.548
	15.5752	263.632
	15.5816	263.717
	15.588	263.801
	15.5944	263.886
	15.6007	263.97
	15.6071	264.055
	15.6135	264.14
	15.6199	264.224
	15.6263	264.309
	15.6327	264.394
	15.639	264.479
	15.6454	264.563
	15.6518	264.648
	15.6582	264.733
	15.6645	264.818
	15.6709	264.903
	15.6773	264.988
	15.6836	265.073
	15.69	265.158
	15.6964	265.243
	15.7027	265.329
	15.7091	265.414
	15.7155	265.499
	15.7218	265.584
	15.7282	265.67
	15.7345	265.755
	15.7409	265.84
	15.7472	265.926
	15.7536	266.011
	15.7599	266.097
	15.7663	266.182
	15.7726	266.268
	15.779	266.353
	15.7853	266.439
	15.7917	266.525
	15.798	266.611
	15.8044	266.696
	15.8107	266.782
	15.817	266.868
	15.8234	266.954
	15.8297	267.04
	15.8361	267.126
	15.8424	267.212
	15.8487	267.298
	15.855	267.384
	15.8614	267.47
	15.8677	267.556
	15.874	267.642
	15.8804	267.729
	15.8867	267.815
	15.893	267.901
	15.8993	267.987
	15.9056	268.074
	15.912	268.16
	15.9183	268.247
	15.9246	268.333
	15.9309	268.42
	15.9372	268.506
	15.9435	268.593
	15.9498	268.68
	15.9561	268.766
	15.9624	268.853
	15.9688	268.94
	15.9751	269.026
	15.9814	269.113
	15.9877	269.2
	15.994	269.287
	16.0003	269.374
	16.0066	269.461
	16.0129	269.548
	16.0192	269.635
	16.0254	269.722
	16.0317	269.809
	16.038	269.896
	16.0443	269.983
	16.0506	270.07
	16.0569	270.158
	16.0632	270.245
	16.0695	270.332
	16.0757	270.42
	16.082	270.507
	16.0883	270.594
	16.0946	270.682
	16.1009	270.769
	16.1071	270.856
	16.1134	270.944
	16.1197	271.031
	16.126	271.119
	16.1322	271.206
	16.1385	271.294
	16.1448	271.382
	16.151	271.469
	16.1573	271.557
	16.1636	271.645
	16.1698	271.732
	16.1761	271.82
	16.1823	271.908
	16.1886	271.996
	16.1949	272.083
	16.2011	272.171
	16.2074	272.259
	16.2136	272.347
	16.2199	272.435
	16.2261	272.523
	16.2324	272.611
	16.2386	272.699
	16.2449	272.787
	16.2511	272.875
	16.2574	272.963
	16.2636	273.051
	16.2699	273.139
	16.2761	273.227
	16.2823	273.315
	16.2886	273.403
	16.2948	273.491
	16.301	273.579
	16.3073	273.667
	16.3135	273.755
	16.3197	273.843
	16.326	273.931
	16.3322	274.019
	16.3384	274.107
	16.3447	274.196
	16.3509	274.284
	16.3571	274.372
	16.3633	274.46
	16.3695	274.548
	16.3758	274.636
	16.382	274.725
	16.3882	274.813
	16.3944	274.901
	16.4006	274.989
	16.4068	275.077
	16.4131	275.166
	16.4193	275.254
	16.4255	275.342
	16.4317	275.43
	16.4379	275.519
	16.4441	275.607
	16.4503	275.695
	16.4565	275.784
	16.4627	275.872
	16.4689	275.961
	16.4751	276.049
	16.4813	276.137
	16.4875	276.225
	16.4937	276.313
	16.4999	276.4
	16.5061	276.488
	16.5123	276.576
	16.5185	276.664
	16.5247	276.752
	16.5309	276.841
	16.537	276.929
	16.5432	277.018
	16.5494	277.107
	16.5556	277.195
	16.5618	277.284
	16.568	277.373
	16.5741	277.462
	16.5803	277.551
	16.5865	277.64
	16.5927	277.729
	16.5988	277.817
	16.605	277.906
	16.6112	277.995
	16.6174	278.084
	16.6235	278.172
	16.6297	278.261
	16.6359	278.349
	16.642	278.438
	16.6482	278.526
	16.6544	278.615
	16.6605	278.703
	16.6667	278.791
	16.6728	278.879
	16.679	278.968
	16.6852	279.056
	16.6913	279.144
	16.6975	279.232
	16.7036	279.32
	16.7098	279.408
	16.7159	279.495
	16.7221	279.583
	16.7282	279.671
	16.7344	279.759
	16.7405	279.846
	16.7467	279.934
	16.7528	280.021
	16.759	280.109
	16.7651	280.196
	16.7712	280.283
	16.7774	280.371
	16.7835	280.458
	16.7897	280.545
	16.7958	280.632
	16.8019	280.719
	16.8081	280.806
	16.8142	280.893
	16.8203	280.98
	16.8265	281.067
	16.8326	281.154
	16.8387	281.241
	16.8448	281.328
	16.851	281.414
	16.8571	281.501
	16.8632	281.588
	16.8693	281.674
	16.8755	281.761
	16.8816	281.847
	16.8877	281.934
	16.8938	282.02
	16.8999	282.107
	16.906	282.193
	16.9122	282.279
	16.9183	282.365
	16.9244	282.452
	16.9305	282.538
	16.9366	282.624
	16.9427	282.71
	16.9488	282.796
	16.9549	282.882
	16.961	282.968
	16.9671	283.053
	16.9732	283.139
	16.9793	283.225
	16.9854	283.311
	16.9915	283.396
	16.9976	283.482
	17.0037	283.568
	17.0098	283.653
	17.0159	283.738
	17.022	283.824
	17.0281	283.909
	17.0342	283.995
	17.0403	284.08
	17.0464	284.165
	17.0525	284.25
	17.0585	284.335
	17.0646	284.42
	17.0707	284.506
	17.0768	284.59
	17.0829	284.675
	17.089	284.76
	17.095	284.845
	17.1011	284.93
	17.1072	285.015
	17.1133	285.099
	17.1193	285.184
	17.1254	285.268
	17.1315	285.353
	17.1375	285.437
	17.1436	285.522
	17.1497	285.606
	17.1558	285.69
	17.1618	285.775
	17.1679	285.859
	17.1739	285.943
	17.18	286.027
	17.1861	286.111
	17.1921	286.195
	17.1982	286.279
	17.2043	286.363
	17.2103	286.447
	17.2164	286.531
	17.2224	286.614
	17.2285	286.698
	17.2345	286.781
	17.2406	286.865
	17.2466	286.949
	17.2527	287.032
	17.2587	287.115
	17.2648	287.199
	17.2708	287.282
	17.2769	287.365
	17.2829	287.448
	17.2889	287.532
	17.295	287.615
	17.301	287.698
	17.3071	287.781
	17.3131	287.864
	17.3191	287.946
	17.3252	288.029
	17.3312	288.112
	17.3372	288.195
	17.3433	288.277
	17.3493	288.36
	17.3553	288.442
	17.3614	288.525
	17.3674	288.607
	17.3734	288.69
	17.3795	288.772
	17.3855	288.854
	17.3915	288.936
	17.3975	289.018
	17.4036	289.101
	17.4096	289.183
	17.4156	289.264
	17.4216	289.346
	17.4276	289.428
	17.4336	289.51
	17.4397	289.592
	17.4457	289.673
	17.4517	289.755
	17.4577	289.837
	17.4637	289.918
	17.4697	290
	17.4757	290.081
	17.4817	290.162
	17.4877	290.244
	17.4937	290.325
	17.4998	290.406
	17.5058	290.487
	17.5118	290.568
	17.5178	290.649
	17.5238	290.73
	17.5298	290.811
	17.5358	290.892
	17.5418	290.973
	17.5477	291.053
	17.5537	291.134
	17.5597	291.215
	17.5657	291.295
	17.5717	291.376
	17.5777	291.456
	17.5837	291.537
	17.5897	291.617
	17.5957	291.697
	17.6017	291.777
	17.6076	291.858
	17.6136	291.938
	17.6196	292.018
	17.6256	292.098
	17.6316	292.178
	17.6376	292.258
	17.6435	292.337
	17.6495	292.417
	17.6555	292.497
	17.6615	292.577
	17.6674	292.656
	17.6734	292.736
	17.6794	292.815
	17.6854	292.895
	17.6913	292.974
	17.6973	293.054
	17.7033	293.133
	17.7092	293.212
	17.7152	293.291
	17.7212	293.37
	17.7271	293.45
	17.7331	293.529
	17.7391	293.608
	17.745	293.686
	17.751	293.765
	17.7569	293.844
	17.7629	293.923
	17.7689	294.002
	17.7748	294.08
	17.7808	294.159
	17.7867	294.237
	17.7927	294.316
	17.7986	294.394
	17.8046	294.473
	17.8105	294.551
	17.8165	294.629
	17.8224	294.708
	17.8284	294.786
	17.8343	294.864
	17.8403	294.942
	17.8462	295.02
	17.8521	295.098
	17.8581	295.176
	17.864	295.254
	17.87	295.332
	17.8759	295.41
	17.8818	295.487
	17.8878	295.565
	17.8937	295.643
	17.8996	295.72
	17.9056	295.798
	17.9115	295.875
	17.9174	295.953
	17.9234	296.03
	17.9293	296.107
	17.9352	296.184
	17.9412	296.262
	17.9471	296.339
	17.953	296.416
	17.9589	296.493
	17.9649	296.57
	17.9708	296.647
	17.9767	296.724
	17.9826	296.801
	17.9886	296.878
	17.9945	296.954
	18.0004	297.031
	18.0063	297.108
	18.0122	297.185
	18.0181	297.261
	18.024	297.338
	18.03	297.414
	18.0359	297.491
[truncated: 35,418 more rows]

## Sheet: Fig. 5
Fig. 5
	X (m)	Y (m)_Experiment (Mitsui et al. 2015)	X (m)	Y (m)_Simulation	X (m)	Horizontal velocity (m/s)__Experiment (Mitsui et al. 2015)	X (m)	Horizontal velocity (m/s)_Simulation	X (m)	Vertical velocity (m/s)__Experiment (Mitsui et al. 2015)	X (m)	Vertical velocity (m/s)_Simulation
	-0.376	0.122	-0.395	0.127	-0.245	-0.004	-0.248	-0.058	-0.235	-0.047	-0.248	0.041
	-0.343	0.119	-0.385	0.127	-0.235	0.004	-0.243	-0.041	-0.226	-0.107	-0.243	0.002
	-0.319	0.116	-0.375	0.125	-0.225	0.067	-0.238	-0.015	-0.215	-0.203	-0.238	-0.032
	-0.296	0.111	-0.365	0.125	-0.215	0.18	-0.233	0.023	-0.206	-0.314	-0.233	-0.065
	-0.277	0.105	-0.355	0.123	-0.205	0.405	-0.228	0.074	-0.196	-0.327	-0.228	-0.101
	-0.255	0.095	-0.345	0.123	-0.197	0.609	-0.223	0.136	-0.186	-0.292	-0.223	-0.139
	-0.239	0.087	-0.335	0.122	-0.185	0.785	-0.218	0.207	-0.176	-0.246	-0.218	-0.176
	-0.216	0.073	-0.325	0.12	-0.176	0.932	-0.213	0.283	-0.157	-0.17	-0.213	-0.209
	-0.198	0.064	-0.315	0.118	-0.167	0.995	-0.208	0.359	-0.147	-0.123	-0.208	-0.234
	-0.177	0.053	-0.305	0.115	-0.156	1.083	-0.203	0.434	-0.137	-0.092	-0.203	-0.251
	-0.159	0.048	-0.295	0.113	-0.147	1.118	-0.198	0.507	-0.127	-0.075	-0.198	-0.259
	-0.142	0.044	-0.285	0.11	-0.137	1.161	-0.193	0.577	-0.117	-0.054	-0.193	-0.258
	-0.116	0.04	-0.275	0.105	-0.127	1.196	-0.188	0.645	-0.108	-0.037	-0.188	-0.25
	-0.089	0.039	-0.265	0.102	-0.117	1.214	-0.183	0.709	-0.098	-0.024	-0.183	-0.237
	-0.075	0.038	-0.255	0.097	-0.108	1.232	-0.178	0.77	-0.088	-0.024	-0.178	-0.221
	-0.056	0.038	-0.245	0.092	-0.098	1.239	-0.173	0.827	-0.078	-0.009	-0.173	-0.204
	-0.036	0.037	-0.235	0.087	-0.088	1.257	-0.168	0.881	-0.068	-0.009	-0.168	-0.187
	-0.017	0.035	-0.225	0.08	-0.078	1.254	-0.163	0.93	-0.059	-0.017	-0.163	-0.17
			-0.215	0.075	-0.069	1.267	-0.158	0.976	-0.049	-0.022	-0.158	-0.153
			-0.205	0.068	-0.059	1.29	-0.153	1.018	-0.039	-0.019	-0.153	-0.137
			-0.195	0.063	-0.049	1.302	-0.148	1.055	-0.029	-0.022	-0.148	-0.122
			-0.185	0.058	-0.039	1.31	-0.143	1.09	-0.02	-0.057	-0.143	-0.109
			-0.175	0.053	-0.029	1.335	-0.138	1.118	-0.01	-0.077	-0.138	-0.095
			-0.165	0.05	-0.019	1.36	-0.133	1.143	0	-0.123	-0.133	-0.083
			-0.155	0.047	-0.01	1.383	-0.128	1.166			-0.128	-0.073
			-0.145	0.043	0	1.391	-0.123	1.185			-0.123	-0.063
			-0.135	0.042			-0.118	1.201			-0.118	-0.054
			-0.125	0.04			-0.113	1.215			-0.113	-0.046
			-0.115	0.04			-0.108	1.227			-0.108	-0.04
			-0.105	0.04			-0.103	1.236			-0.103	-0.034
			-0.095	0.038			-0.098	1.245			-0.098	-0.029
			-0.085	0.038			-0.093	1.252			-0.093	-0.025
			-0.075	0.038			-0.088	1.258			-0.088	-0.022
			-0.065	0.038			-0.083	1.264			-0.083	-0.019
			-0.055	0.038			-0.078	1.269			-0.078	-0.018
			-0.045	0.037			-0.073	1.273			-0.073	-0.016
			-0.035	0.037			-0.068	1.277			-0.068	-0.016
			-0.025	0.037			-0.063	1.282			-0.063	-0.016
			-0.015	0.037			-0.058	1.286			-0.058	-0.016
			-0.005	0.035			-0.053	1.29			-0.053	-0.018
							-0.048	1.295			-0.048	-0.02
							-0.043	1.301			-0.043	-0.023
							-0.038	1.308			-0.038	-0.026
							-0.033	1.316			-0.033	-0.031
							-0.028	1.325			-0.028	-0.038
							-0.023	1.336			-0.023	-0.046
							-0.018	1.35			-0.018	-0.057
							-0.013	1.366			-0.013	-0.071
							-0.008	1.387			-0.008	-0.089
							-0.003	1.412			-0.003	-0.115

## Sheet: Fig. 6(a)(b)
Fig. 6(a)(b)
	Time (s)	Instantaneous flow rate (m2/s)_Case2, Dike height: 5 m	Time (s)	Instantaneous flow rate (m2/s)_Case7, Dike height: 5 m	Time (s)	Accumulated amount of overflow (m2)_Case2, Dike height: 5 m	Time (s)	Accumulated amount of overflow (m2)_Case7, Dike height: 5 m
	140	0	140	0	140	0	140	0
	140.008	0	140.01	0	140.008	0	140.01	0
	140.016	0	140.019	0	140.016	0	140.019	0
	140.024	0	140.029	0	140.024	0	140.029	0
	140.031	0	140.038	0	140.031	0	140.038	0
	140.039	0	140.048	0	140.039	0	140.048	0
	140.047	0	140.057	0	140.047	0	140.057	0
	140.055	0	140.067	0	140.055	0	140.067	0
	140.063	0	140.076	0	140.063	0	140.076	0
	140.07	0	140.086	0	140.07	0	140.086	0
	140.078	0	140.096	0	140.078	0	140.096	0
	140.086	0	140.105	0	140.086	0	140.105	0
	140.094	0	140.115	0	140.094	0	140.115	0
	140.102	0	140.125	0	140.102	0	140.125	0
	140.11	0	140.135	0	140.11	0	140.135	0
	140.118	0	140.144	0	140.118	0	140.144	0
	140.125	0	140.154	0	140.125	0	140.154	0
	140.133	0	140.164	0	140.133	0	140.164	0
	140.141	0	140.174	0	140.141	0	140.174	0
	140.149	0	140.183	0	140.149	0	140.183	0
	140.157	0	140.193	0	140.157	0	140.193	0
	140.165	0	140.203	0	140.165	0	140.203	0
	140.173	0	140.213	0	140.173	0	140.213	0
	140.181	0	140.222	0	140.181	0	140.222	0
	140.189	0	140.232	0	140.189	0	140.232	0
	140.196	0	140.242	0	140.196	0	140.242	0
	140.204	0	140.252	0	140.204	0	140.252	0
	140.212	0	140.262	0	140.212	0	140.262	0
	140.22	0	140.271	0	140.22	0	140.271	0
	140.228	0	140.281	0	140.228	0	140.281	0
	140.236	0	140.291	0	140.236	0	140.291	0
	140.244	0	140.3	0	140.244	0	140.3	0
	140.252	0	140.31	0	140.252	0	140.31	0
	140.26	0	140.32	0	140.26	0	140.32	0
	140.268	0	140.329	0	140.268	0	140.329	0
	140.276	0	140.339	0	140.276	0	140.339	0
	140.284	0	140.348	0	140.284	0	140.348	0
	140.292	0	140.358	0	140.292	0	140.358	0
	140.3	0	140.367	0	140.3	0	140.367	0
	140.308	0	140.377	0	140.308	0	140.377	0
	140.316	0	140.387	0	140.316	0	140.387	0
	140.324	0	140.396	0	140.324	0	140.396	0
	140.332	0	140.406	0	140.332	0	140.406	0
	140.34	0	140.415	0	140.34	0	140.415	0
	140.348	0	140.424	0	140.348	0	140.424	0
	140.356	0	140.434	0	140.356	0	140.434	0
	140.364	0	140.443	0	140.364	0	140.443	0
	140.372	0	140.453	0	140.372	0	140.453	0
	140.38	0	140.462	0	140.38	0	140.462	0
	140.388	0	140.471	0	140.388	0	140.471	0
	140.396	0	140.481	0	140.396	0	140.481	0
	140.404	0	140.49	0	140.404	0	140.49	0
	140.412	0	140.499	0	140.412	0	140.499	0
	140.42	0	140.508	0	140.42	0	140.508	0
	140.428	0	140.518	0	140.428	0	140.518	0
	140.436	0	140.527	0	140.436	0	140.527	0
	140.444	0	140.536	0	140.444	0	140.536	0
	140.452	0	140.546	0	140.452	0	140.546	0
	140.46	0	140.555	0	140.46	0	140.555	0
	140.468	0	140.564	0	140.468	0	140.564	0
	140.476	0	140.573	0	140.476	0	140.573	0
	140.484	0	140.583	0	140.484	0	140.583	0
	140.493	0	140.592	0	140.493	0	140.592	0
	140.501	0	140.602	0	140.501	0	140.602	0
	140.509	0	140.611	0	140.509	0	140.611	0
	140.517	0	140.621	0	140.517	0	140.621	0
	140.525	0	140.63	0	140.525	0	140.63	0
	140.533	0	140.64	0	140.533	0	140.64	0
	140.541	0	140.649	0	140.541	0	140.649	0
	140.549	0	140.659	0	140.549	0	140.659	0
	140.557	0	140.668	0	140.557	0	140.668	0
	140.565	0	140.678	0	140.565	0	140.678	0
	140.573	0	140.687	0	140.573	0	140.687	0
	140.582	0	140.696	0	140.582	0	140.696	0
	140.59	0	140.706	0	140.59	0	140.706	0
	140.598	0	140.715	0	140.598	0	140.715	0
	140.606	0	140.725	0	140.606	0	140.725	0
	140.614	0	140.734	0	140.614	0	140.734	0
	140.622	0	140.744	0	140.622	0	140.744	0
	140.631	0	140.753	0	140.631	0	140.753	0
	140.639	0	140.763	0	140.639	0	140.763	0
	140.647	0	140.772	0	140.647	0	140.772	0
	140.655	0	140.782	0	140.655	0	140.782	0
	140.663	0	140.791	0	140.663	0	140.791	0
	140.672	0	140.801	0	140.672	0	140.801	0
	140.68	0	140.81	0	140.68	0	140.81	0
	140.688	0	140.82	0	140.688	0	140.82	0
	140.696	0	140.829	0	140.696	0	140.829	0
	140.704	0	140.839	0	140.704	0	140.839	0
	140.713	0	140.848	0	140.713	0	140.848	0
	140.721	0	140.858	0	140.721	0	140.858	0
	140.729	0	140.867	0	140.729	0	140.867	0
	140.736	0	140.877	0	140.736	0	140.877	0
	140.744	0	140.886	0	140.744	0	140.886	0
	140.751	0	140.896	0	140.751	0	140.896	0
	140.758	0	140.905	0	140.758	0	140.905	0
	140.766	0	140.915	0	140.766	0	140.915	0
	140.773	0	140.924	0	140.773	0	140.924	0
	140.781	0	140.934	0	140.781	0	140.934	0
	140.789	0	140.943	0	140.789	0	140.943	0
	140.796	0	140.953	0	140.796	0	140.953	0
	140.804	0	140.962	0	140.804	0	140.962	0
	140.812	0	140.972	0	140.812	0	140.972	0
	140.82	0	140.981	0	140.82	0	140.981	0
	140.827	0	140.991	0	140.827	0	140.991	0
	140.835	0	141	0	140.835	0	141	0
	140.843	0	141.01	0	140.843	0	141.01	0
	140.85	0	141.02	0	140.85	0	141.02	0
	140.857	0	141.03	0	140.857	0	141.03	0
	140.864	0	141.04	0	140.864	0	141.04	0
	140.871	0	141.05	0	140.871	0	141.05	0
	140.878	0	141.06	0	140.878	0	141.06	0
	140.885	0	141.07	0	140.885	0	141.07	0
	140.891	0	141.08	0	140.891	0	141.08	0
	140.898	0	141.089	0	140.898	0	141.089	0
	140.904	0	141.099	0	140.904	0	141.099	0
	140.91	0	141.109	0	140.91	0	141.109	0
	140.917	0	141.119	0	140.917	0	141.119	0
	140.925	0	141.129	0	140.925	0	141.129	0
	140.932	0	141.139	0	140.932	0	141.139	0
	140.94	0	141.149	0	140.94	0	141.149	0
	140.947	0	141.158	0	140.947	0	141.158	0
	140.955	0	141.168	0	140.955	0	141.168	0
	140.962	0	141.178	0	140.962	0	141.178	0
	140.969	0	141.188	0	140.969	0	141.188	0
	140.975	0	141.198	0	140.975	0	141.198	0
	140.981	0	141.208	0	140.981	0	141.208	0
	140.987	0	141.217	0	140.987	0	141.217	0
	140.994	0	141.227	0	140.994	0	141.227	0
	141	0	141.237	0	141	0	141.237	0
	141.007	0	141.246	0	141.007	0	141.246	0
	141.015	0	141.256	0	141.015	0	141.256	0
	141.023	0	141.266	0	141.023	0	141.266	0
	141.031	0	141.275	0	141.031	0	141.275	0
	141.039	0	141.285	0	141.039	0	141.285	0
	141.047	0	141.294	0	141.047	0	141.294	0
	141.056	0	141.304	0	141.056	0	141.304	0
	141.064	0	141.313	0	141.064	0	141.313	0
	141.072	0	141.322	0	141.072	0	141.322	0
	141.08	0	141.332	0	141.08	0	141.332	0
	141.088	0	141.341	0	141.088	0	141.341	0
	141.097	0	141.35	0	141.097	0	141.35	0
	141.105	0	141.359	0	141.105	0	141.359	0
	141.113	0	141.368	0	141.113	0	141.368	0
	141.121	0	141.377	0	141.121	0	141.377	0
	141.129	0	141.386	0	141.129	0	141.386	0
	141.138	0	141.395	0	141.138	0	141.395	0
	141.146	0	141.404	0	141.146	0	141.404	0
	141.154	0	141.412	0	141.154	0	141.412	0
	141.162	0	141.42	0	141.162	0	141.42	0
	141.17	0	141.428	0	141.17	0	141.428	0
	141.179	0	141.436	0	141.179	0	141.436	0
	141.187	0	141.445	0	141.187	0	141.445	0
	141.195	0	141.453	0	141.195	0	141.453	0
	141.203	0	141.462	0	141.203	0	141.462	0
	141.211	0	141.47	0	141.211	0	141.47	0
	141.22	0	141.479	0	141.22	0	141.479	0
	141.228	0	141.487	0	141.228	0	141.487	0
	141.236	0	141.495	0	141.236	0	141.495	0
	141.244	0	141.503	0	141.244	0	141.503	0
	141.252	0	141.511	0	141.252	0	141.511	0
	141.26	0	141.52	0	141.26	0	141.52	0
	141.268	0	141.528	0	141.268	0	141.528	0
	141.277	0	141.537	0	141.277	0	141.537	0
	141.285	0	141.545	0	141.285	0	141.545	0
	141.293	0	141.553	0	141.293	0	141.553	0
	141.301	0	141.562	0	141.301	0	141.562	0
	141.309	0	141.57	0	141.309	0	141.57	0
	141.317	0	141.579	0	141.317	0	141.579	0
	141.325	0	141.587	0	141.325	0	141.587	0
	141.333	0	141.596	0	141.333	0	141.596	0
	141.341	0	141.604	0	141.341	0	141.604	0
	141.349	0	141.613	0	141.349	0	141.613	0
	141.357	0	141.621	0	141.357	0	141.621	0
	141.365	0	141.629	0	141.365	0	141.629	0
	141.373	0	141.637	0	141.373	0	141.637	0
	141.381	0	141.645	0	141.381	0	141.645	0
	141.389	0	141.653	0	141.389	0	141.653	0
	141.398	0	141.661	0	141.398	0	141.661	0
	141.406	0	141.669	0	141.406	0	141.669	0
	141.414	0	141.677	0	141.414	0	141.677	0
	141.422	0	141.685	0	141.422	0	141.685	0
	141.43	0	141.693	0	141.43	0	141.693	0
	141.438	0	141.702	0	141.438	0	141.702	0
	141.446	0	141.71	0	141.446	0	141.71	0
	141.454	0	141.718	0	141.454	0	141.718	0
	141.462	0	141.726	0	141.462	0	141.726	0
	141.469	0	141.735	0	141.469	0	141.735	0
	141.477	0	141.743	0	141.477	0	141.743	0
	141.485	0	141.751	0	141.485	0	141.751	0
	141.492	0	141.76	0	141.492	0	141.76	0
	141.499	0	141.768	0	141.499	0	141.768	0
	141.506	0	141.776	0	141.506	0	141.776	0
	141.513	0	141.784	0	141.513	0	141.784	0
	141.519	0	141.792	0	141.519	0	141.792	0
	141.525	0	141.8	0	141.525	0	141.8	0
	141.531	0	141.808	0	141.531	0	141.808	0
	141.536	0	141.816	0	141.536	0	141.816	0
	141.541	0	141.824	0	141.541	0	141.824	0
	141.546	0	141.832	0	141.546	0	141.832	0
	141.552	0	141.84	0	141.552	0	141.84	0
	141.557	0	141.848	0	141.557	0	141.848	0
	141.563	0	141.856	0	141.563	0	141.856	0
	141.569	0	141.863	0	141.569	0	141.863	0
	141.576	0	141.871	0	141.576	0	141.871	0
	141.582	0	141.879	0	141.582	0	141.879	0
	141.589	0	141.886	0	141.589	0	141.886	0
	141.596	0	141.894	0	141.596	0	141.894	0
	141.604	0	141.902	0	141.604	0	141.902	0
	141.612	0	141.911	0	141.612	0	141.911	0
	141.62	0	141.919	0	141.62	0	141.919	0
	141.628	0	141.927	0	141.628	0	141.927	0
	141.636	0	141.935	0	141.636	0	141.935	0
	141.644	0	141.943	0	141.644	0	141.943	0
	141.652	0	141.95	0	141.652	0	141.95	0
	141.66	0	141.957	0	141.66	0	141.957	0
	141.668	0	141.964	0	141.668	0	141.964	0
	141.676	0	141.972	0	141.676	0	141.972	0
	141.685	0	141.979	0	141.685	0	141.979	0
	141.693	0	141.986	0	141.693	0	141.986	0
	141.701	0	141.993	0	141.701	0	141.993	0
	141.709	0	142	0	141.709	0	142	0
	141.717	0	142.008	0	141.717	0	142.008	0
	141.725	0	142.016	0	141.725	0	142.016	0
	141.733	0	142.024	0	141.733	0	142.024	0
	141.741	0	142.032	0	141.741	0	142.032	0
	141.749	0	142.04	0	141.749	0	142.04	0
	141.757	0	142.048	0	141.757	0	142.048	0
	141.765	0	142.056	0	141.765	0	142.056	0
	141.774	0	142.065	0	141.774	0	142.065	0
	141.782	0	142.073	0	141.782	0	142.073	0
	141.79	0	142.081	0	141.79	0	142.081	0
	141.798	0	142.09	0	141.798	0	142.09	0
	141.806	0	142.098	0	141.806	0	142.098	0
	141.814	0	142.106	0	141.814	0	142.106	0
	141.822	0	142.115	0	141.822	0	142.115	0
	141.83	0	142.123	0	141.83	0	142.123	0
	141.838	0	142.132	0	141.838	0	142.132	0
	141.846	0	142.14	0	141.846	0	142.14	0
	141.854	0	142.149	0	141.854	0	142.149	0
	141.862	0	142.157	0	141.862	0	142.157	0
	141.871	0	142.166	0	141.871	0	142.166	0
	141.879	0	142.174	0	141.879	0	142.174	0
	141.887	0	142.183	0	141.887	0	142.183	0
	141.895	0	142.191	0	141.895	0	142.191	0
	141.903	0	142.2	0	141.903	0	142.2	0
	141.911	0	142.209	0	141.911	0	142.209	0
	141.919	0	142.217	0	141.919	0	142.217	0
	141.926	0	142.226	0	141.926	0	142.226	0
	141.934	0	142.234	0	141.934	0	142.234	0
	141.941	0	142.243	0	141.941	0	142.243	0
	141.949	0	142.252	0	141.949	0	142.252	0
	141.956	0	142.26	0	141.956	0	142.26	0
	141.963	0	142.269	0	141.963	0	142.269	0
	141.971	0	142.277	0	141.971	0	142.277	0
	141.978	0	142.286	0	141.978	0	142.286	0
	141.985	0	142.295	0	141.985	0	142.295	0
	141.993	0	142.303	0	141.993	0	142.303	0
	142	0	142.312	0	142	0	142.312	0
	142.007	0	142.32	0	142.007	0	142.32	0
	142.015	0	142.329	0	142.015	0	142.329	0
	142.022	0	142.338	0	142.022	0	142.338	0
	142.029	0	142.346	0	142.029	0	142.346	0
	142.037	0	142.355	0	142.037	0	142.355	0
	142.044	0	142.364	0	142.044	0	142.364	0
	142.052	0	142.372	0	142.052	0	142.372	0
	142.059	0	142.381	0	142.059	0	142.381	0
	142.067	0	142.39	0	142.067	0	142.39	0
	142.074	0	142.398	0	142.074	0	142.398	0
	142.081	0	142.407	0	142.081	0	142.407	0
	142.088	0	142.416	0	142.088	0	142.416	0
	142.095	0	142.424	0	142.095	0	142.424	0
	142.102	0	142.433	0	142.102	0	142.433	0
	142.109	0	142.442	0	142.109	0	142.442	0
	142.117	0	142.451	0	142.117	0	142.451	0
	142.125	0	142.459	0	142.125	0	142.459	0
	142.132	0	142.468	0	142.132	0	142.468	0
	142.139	0	142.477	0	142.139	0	142.477	0
	142.146	0	142.485	0	142.146	0	142.485	0
	142.153	0	142.494	0	142.153	0	142.494	0
	142.16	0	142.503	0	142.16	0	142.503	0
	142.167	0	142.512	0	142.167	0	142.512	0
	142.174	0	142.52	0	142.174	0	142.52	0
	142.181	0	142.529	0	142.181	0	142.529	0
	142.188	0	142.538	0	142.188	0	142.538	0
	142.196	0	142.546	0	142.196	0	142.546	0
	142.204	0	142.555	0	142.204	0	142.555	0
	142.211	0	142.564	0	142.211	0	142.564	0
	142.218	0	142.573	0	142.218	0	142.573	0
	142.225	0	142.581	0	142.225	0	142.581	0
	142.231	0	142.59	0	142.231	0	142.59	0
	142.238	0	142.599	0	142.238	0	142.599	0
	142.245	0	142.608	0	142.245	0	142.608	0
	142.252	0	142.616	0	142.252	0	142.616	0
	142.26	0	142.625	0	142.26	0	142.625	0
	142.267	0	142.634	0	142.267	0	142.634	0
	142.275	0	142.642	0	142.275	0	142.642	0
	142.282	0	142.651	0	142.282	0	142.651	0
	142.289	0	142.66	0	142.289	0	142.66	0
	142.296	0	142.669	0	142.296	0	142.669	0
	142.303	0	142.677	0	142.303	0	142.677	0
	142.309	0	142.686	0	142.309	0	142.686	0
	142.316	0	142.695	0	142.316	0	142.695	0
	142.323	0	142.703	0	142.323	0	142.703	0
	142.331	0	142.712	0	142.331	0	142.712	0
	142.339	0	142.721	0	142.339	0	142.721	0
	142.346	0	142.73	0	142.346	0	142.73	0
	142.353	0	142.738	0	142.353	0	142.738	0
	142.361	0	142.747	0	142.361	0	142.747	0
	142.368	0	142.755	0	142.368	0	142.755	0
	142.374	0	142.764	0	142.374	0	142.764	0
	142.381	0	142.772	0	142.381	0	142.772	0
	142.388	0	142.78	0	142.388	0	142.78	0
	142.395	0	142.788	0	142.395	0	142.788	0
	142.403	0	142.796	0	142.403	0	142.796	0
	142.411	0	142.805	0	142.411	0	142.805	0
	142.419	0	142.813	0	142.419	0	142.813	0
	142.426	0	142.821	0	142.426	0	142.821	0
	142.433	0	142.829	0	142.433	0	142.829	0
	142.44	0	142.836	0	142.44	0	142.836	0
	142.447	0	142.844	0	142.447	0	142.844	0
	142.454	0	142.852	0	142.454	0	142.852	0
	142.461	0	142.86	0	142.461	0	142.86	0
	142.469	0	142.868	0	142.469	0	142.868	0
	142.477	0	142.875	0	142.477	0	142.875	0
	142.484	0	142.883	0	142.484	0	142.883	0
	142.492	0	142.891	0	142.492	0	142.891	0
	142.499	0	142.899	0	142.499	0	142.899	0
	142.506	0	142.907	0	142.506	0	142.907	0
	142.513	0	142.914	0	142.513	0	142.914	0
	142.52	0	142.922	0	142.52	0	142.922	0
	142.528	0	142.93	0	142.528	0	142.93	0
	142.535	0	142.938	0	142.535	0	142.938	0
	142.543	0	142.945	0	142.543	0	142.945	0
	142.551	0	142.953	0	142.551	0	142.953	0
	142.559	0	142.961	0	142.559	0	142.961	0
	142.567	0	142.969	0	142.567	0	142.969	0
	142.574	0	142.977	0	142.574	0	142.977	0
	142.581	0	142.984	0	142.581	0	142.984	0
	142.588	0	142.992	0	142.588	0	142.992	0
	142.596	0	143	0	142.596	0	143	0
	142.604	0	143.008	0	142.604	0	143.008	0
	142.612	0	143.015	0	142.612	0	143.015	0
	142.62	0	143.022	0	142.62	0	143.022	0
	142.628	0	143.029	0	142.628	0	143.029	0
	142.635	0	143.036	0	142.635	0	143.036	0
	142.643	0	143.042	0	142.643	0	143.042	0
	142.65	0	143.048	0	142.65	0	143.048	0
	142.658	0	143.055	0	142.658	0	143.055	0
	142.665	0	143.061	0	142.665	0	143.061	0
	142.673	0	143.067	0	142.673	0	143.067	0
	142.682	0	143.073	0	142.682	0	143.073	0
	142.689	0	143.079	0	142.689	0	143.079	0
	142.697	0	143.085	0	142.697	0	143.085	0
	142.705	0	143.09	0	142.705	0	143.09	0
	142.712	0	143.096	0	142.712	0	143.096	0
	142.72	0	143.102	0	142.72	0	143.102	0
	142.727	0	143.107	0	142.727	0	143.107	0
	142.735	0	143.113	0	142.735	0	143.113	0
	142.743	0	143.12	0	142.743	0	143.12	0
	142.752	0	143.127	0	142.752	0	143.127	0
	142.759	0	143.134	0	142.759	0	143.134	0
	142.767	0	143.141	0	142.767	0	143.141	0
	142.775	0	143.148	0	142.775	0	143.148	0
	142.782	0	143.155	0	142.782	0	143.155	0
	142.79	0	143.163	0	142.79	0	143.163	0
	142.798	0	143.17	0	142.798	0	143.17	0
	142.806	0	143.178	0	142.806	0	143.178	0
	142.814	0	143.186	0	142.814	0	143.186	0
	142.822	0	143.193	0	142.822	0	143.193	0
	142.83	0	143.201	0	142.83	0	143.201	0
	142.837	0	143.209	0	142.837	0	143.209	0
	142.844	0	143.218	0	142.844	0	143.218	0
	142.852	0	143.226	0	142.852	0	143.226	0
	142.86	0	143.234	0	142.86	0	143.234	0
	142.868	0	143.242	0	142.868	0	143.242	0
	142.876	0	143.25	0	142.876	0	143.25	0
	142.884	0	143.257	0	142.884	0	143.257	0
	142.892	0	143.265	0	142.892	0	143.265	0
	142.9	0	143.273	0	142.9	0	143.273	0
	142.907	0	143.281	0	142.907	0	143.281	0
	142.914	0	143.289	0	142.914	0	143.289	0
	142.921	0	143.297	0	142.921	0	143.297	0
	142.929	0	143.305	0	142.929	0	143.305	0
	142.937	0	143.313	0	142.937	0	143.313	0
	142.945	0	143.321	0	142.945	0	143.321	0
	142.953	0	143.329	0	142.953	0	143.329	0
	142.961	0	143.337	0	142.961	0	143.337	0
	142.969	0	143.345	0	142.969	0	143.345	0
	142.975	0	143.353	0	142.975	0	143.353	0
	142.981	0	143.361	0	142.981	0	143.361	0
	142.987	0	143.37	0	142.987	0	143.37	0
	142.994	0	143.378	0	142.994	0	143.378	0
	143	0	143.386	0	143	0	143.386	0
	143.007	0	143.394	0	143.007	0	143.394	0
	143.015	0	143.403	0	143.015	0	143.403	0
	143.024	0	143.411	0	143.024	0	143.411	0
	143.033	0	143.42	0	143.033	0	143.42	0
	143.042	0	143.428	0	143.042	0	143.428	0
	143.051	0	143.437	0	143.051	0	143.437	0
	143.06	0	143.445	0	143.06	0	143.445	0
	143.069	0	143.454	0	143.069	0	143.454	0
	143.078	0	143.462	0	143.078	0	143.462	0
	143.087	0	143.471	0	143.087	0	143.471	0
	143.096	0	143.479	0	143.096	0	143.479	0
	143.104	0	143.487	0	143.104	0	143.487	0
	143.113	0	143.496	0	143.113	0	143.496	0
	143.122	0	143.505	0	143.122	0	143.505	0
	143.131	0	143.513	0	143.131	0	143.513	0
	143.14	0	143.522	0	143.14	0	143.522	0
	143.149	0	143.53	0	143.149	0	143.53	0
	143.158	0	143.539	0	143.158	0	143.539	0
	143.167	0	143.548	0	143.167	0	143.548	0
	143.176	0	143.556	0	143.176	0	143.556	0
	143.185	0	143.565	0	143.185	0	143.565	0
	143.194	0	143.573	0	143.194	0	143.573	0
	143.203	0	143.582	0	143.203	0	143.582	0
	143.212	0	143.59	0	143.212	0	143.59	0
	143.221	0	143.599	0	143.221	0	143.599	0
	143.23	0	143.607	0	143.23	0	143.607	0
	143.239	0	143.616	0	143.239	0	143.616	0
	143.248	0	143.624	0	143.248	0	143.624	0
	143.256	0	143.633	0	143.256	0	143.633	0
	143.265	0	143.641	0	143.265	0	143.641	0
	143.274	0	143.65	0	143.274	0	143.65	0
	143.283	0	143.659	0	143.283	0	143.659	0
	143.292	0	143.667	0	143.292	0	143.667	0
	143.302	0	143.676	0	143.302	0	143.676	0
	143.311	0	143.684	0	143.311	0	143.684	0
	143.32	0	143.693	0	143.32	0	143.693	0
	143.329	0	143.701	0	143.329	0	143.701	0
	143.338	0	143.71	0	143.338	0	143.71	0
	143.348	0	143.718	0	143.348	0	143.718	0
	143.357	0	143.727	0	143.357	0	143.727	0
	143.366	0	143.736	0	143.366	0	143.736	0
	143.376	0	143.744	0	143.376	0	143.744	0
	143.385	0	143.753	0	143.385	0	143.753	0
	143.394	0	143.762	0	143.394	0	143.762	0
	143.404	0	143.771	0	143.404	0	143.771	0
	143.413	0	143.779	0	143.413	0	143.779	0
	143.422	0	143.788	0	143.422	0	143.788	0
	143.432	0	143.797	0	143.432	0	143.797	0
	143.441	0	143.806	0	143.441	0	143.806	0
	143.45	0	143.815	0	143.45	0	143.815	0
	143.46	0	143.824	0	143.46	0	143.824	0
	143.469	0	143.832	0	143.469	0	143.832	0
	143.479	0	143.841	0	143.479	0	143.841	0
	143.488	0	143.85	0	143.488	0	143.85	0
	143.498	0	143.859	0	143.498	0	143.859	0
	143.507	0	143.868	0	143.507	0	143.868	0
	143.517	0	143.876	0	143.517	0	143.876	0
	143.526	0	143.885	0	143.526	0	143.885	0
	143.536	0	143.894	0	143.536	0	143.894	0
	143.545	0	143.903	0	143.545	0	143.903	0
	143.555	0	143.912	0	143.555	0	143.912	0
	143.564	0	143.921	0	143.564	0	143.921	0
	143.574	0	143.929	0	143.574	0	143.929	0
	143.583	0	143.938	0	143.583	0	143.938	0
	143.593	0	143.947	0	143.593	0	143.947	0
	143.603	0	143.956	0	143.603	0	143.956	0
	143.612	0	143.965	0	143.612	0	143.965	0
	143.622	0	143.974	0	143.622	0	143.974	0
	143.632	0	143.982	0	143.632	0	143.982	0
	143.642	0	143.991	0	143.642	0	143.991	0
	143.651	0	144	0	143.651	0	144	0
	143.661	0	144.009	0	143.661	0	144.009	0
	143.671	0	144.018	0	143.671	0	144.018	0
	143.68	0	144.027	0	143.68	0	144.027	0
	143.69	0	144.037	0	143.69	0	144.037	0
	143.7	0	144.046	0	143.7	0	144.046	0
	143.709	0	144.055	0	143.709	0	144.055	0
	143.719	0	144.064	0	143.719	0	144.064	0
	143.729	0	144.073	0	143.729	0	144.073	0
	143.738	0	144.082	0	143.738	0	144.082	0
	143.748	0	144.091	0	143.748	0	144.091	0
	143.758	0	144.1	0	143.758	0	144.1	0
	143.767	0	144.109	0	143.767	0	144.109	0
	143.777	0	144.118	0	143.777	0	144.118	0
	143.787	0	144.127	0	143.787	0	144.127	0
	143.797	0	144.136	0	143.797	0	144.136	0
	143.806	0	144.145	0	143.806	0	144.145	0
	143.816	0	144.154	0	143.816	0	144.154	0
	143.826	0	144.163	0	143.826	0	144.163	0
	143.835	0	144.172	0	143.835	0	144.172	0
	143.845	0	144.181	0	143.845	0	144.181	0
	143.855	0	144.19	0	143.855	0	144.19	0
	143.864	0	144.199	0	143.864	0	144.199	0
	143.874	0	144.208	0	143.874	0	144.208	0
	143.884	0	144.217	0	143.884	0	144.217	0
	143.893	0	144.226	0	143.893	0	144.226	0
	143.903	0	144.235	0	143.903	0	144.235	0
	143.913	0	144.244	0	143.913	0	144.244	0
	143.922	0	144.253	0	143.922	0	144.253	0
	143.932	0	144.262	0	143.932	0	144.262	0
	143.942	0	144.271	0	143.942	0	144.271	0
	143.952	0	144.28	0	143.952	0	144.28	0
	143.961	0	144.289	0	143.961	0	144.289	0
	143.971	0	144.298	0	143.971	0	144.298	0
	143.981	0	144.308	0	143.981	0	144.308	0
	143.99	0	144.317	0	143.99	0	144.317	0
	144	0	144.326	0	144	0	144.326	0
	144.01	0	144.335	0	144.01	0	144.335	0
	144.019	0	144.344	0	144.019	0	144.344	0
	144.029	0	144.353	0	144.029	0	144.353	0
	144.038	0	144.362	0	144.038	0	144.362	0
	144.048	0	144.371	0	144.048	0	144.371	0
	144.058	0	144.38	0	144.058	0	144.38	0
	144.067	0	144.389	0	144.067	0	144.389	0
	144.077	0	144.398	0	144.077	0	144.398	0
	144.086	0	144.406	0	144.086	0	144.406	0
	144.096	0	144.415	0	144.096	0	144.415	0
	144.105	0	144.424	0	144.105	0	144.424	0
	144.115	0	144.433	0	144.115	0	144.433	0
	144.124	0	144.441	0	144.124	0	144.441	0
	144.134	0	144.45	0	144.134	0	144.45	0
	144.143	0	144.459	0	144.143	0	144.459	0
	144.152	0	144.468	0	144.152	0	144.468	0
	144.162	0	144.476	0	144.162	0	144.476	0
	144.171	0	144.485	0	144.171	0	144.485	0
	144.181	0	144.494	0	144.181	0	144.494	0
	144.19	0	144.502	0	144.19	0	144.502	0
	144.199	0	144.511	0	144.199	0	144.511	0
	144.209	0	144.52	0	144.209	0	144.52	0
	144.218	0	144.529	0	144.218	0	144.529	0
	144.227	0	144.538	0	144.227	0	144.538	0
	144.237	0	144.547	0	144.237	0	144.547	0
	144.246	0	144.556	0	144.246	0	144.556	0
	144.255	0	144.565	0	144.255	0	144.565	0
	144.265	0	144.574	0	144.265	0	144.574	0
	144.274	0	144.583	0	144.274	0	144.583	0
	144.284	0	144.592	0	144.284	0	144.592	0
	144.293	0	144.6	0	144.293	0	144.6	0
	144.302	0	144.61	0	144.302	0	144.61	0
	144.312	0	144.619	0	144.312	0	144.619	0
	144.322	0	144.628	0	144.322	0	144.628	0
	144.331	0	144.637	0	144.331	0	144.637	0
	144.341	0	144.646	0	144.341	0	144.646	0
	144.351	0	144.655	0	144.351	0	144.655	0
	144.36	0	144.664	0	144.36	0	144.664	0
	144.37	0	144.673	0	144.37	0	144.673	0
	144.38	0	144.682	0	144.38	0	144.682	0
	144.39	0	144.691	0	144.39	0	144.691	0
	144.4	0	144.7	0	144.4	0	144.7	0
	144.41	0	144.709	0	144.41	0	144.709	0
	144.419	0	144.719	0	144.419	0	144.719	0
	144.429	0	144.728	0	144.429	0	144.728	0
	144.439	0	144.737	0	144.439	0	144.737	0
	144.449	0	144.746	0	144.449	0	144.746	0
	144.459	0	144.755	0	144.459	0	144.755	0
	144.469	0	144.764	0	144.469	0	144.764	0
	144.479	0	144.773	0	144.479	0	144.773	0
	144.489	0	144.782	0	144.489	0	144.782	0
	144.499	0	144.791	0	144.499	0	144.791	0
	144.508	0	144.8	0	144.508	0	144.8	0
	144.519	0	144.809	0	144.519	0	144.809	0
	144.528	0	144.818	0	144.528	0	144.818	0
	144.538	0	144.827	0	144.538	0	144.827	0
	144.548	0	144.837	0	144.548	0	144.837	0
	144.558	0	144.846	0	144.558	0	144.846	0
	144.568	0	144.855	0	144.568	0	144.855	0
	144.578	0	144.864	0	144.578	0	144.864	0
	144.588	0	144.873	0	144.588	0	144.873	0
	144.598	0	144.882	0	144.598	0	144.882	0
	144.608	0	144.891	0	144.608	0	144.891	0
	144.618	0	144.9	0	144.618	0	144.9	0
	144.629	0	144.909	0	144.629	0	144.909	0
	144.639	0	144.918	0	144.639	0	144.918	0
	144.649	0	144.927	0	144.649	0	144.927	0
	144.659	0	144.936	0	144.659	0	144.936	0
	144.669	0	144.946	0	144.669	0	144.946	0
	144.679	0	144.955	0	144.679	0	144.955	0
	144.689	0	144.964	0	144.689	0	144.964	0
	144.699	0	144.973	0	144.699	0	144.973	0
	144.709	0	144.982	0	144.709	0	144.982	0
	144.719	0	144.991	0	144.719	0	144.991	0
	144.729	0	145	0	144.729	0	145	0
	144.739	0	145.009	0	144.739	0	145.009	0
	144.749	0	145.019	0	144.749	0	145.019	0
	144.759	0	145.028	0	144.759	0	145.028	0
	144.769	0	145.038	0	144.769	0	145.038	0
	144.779	0	145.047	0	144.779	0	145.047	0
	144.789	0	145.057	0	144.789	0	145.057	0
	144.798	0	145.066	0	144.798	0	145.066	0
	144.808	0	145.076	0	144.808	0	145.076	0
	144.818	0	145.085	0	144.818	0	145.085	0
	144.827	0	145.095	0	144.827	0	145.095	0
	144.837	0	145.104	0	144.837	0	145.104	0
	144.846	0	145.113	0	144.846	0	145.113	0
	144.856	0	145.123	0	144.856	0	145.123	0
	144.866	0	145.132	0	144.866	0	145.132	0
	144.875	0	145.142	0	144.875	0	145.142	0
	144.885	0	145.151	0	144.885	0	145.151	0
	144.894	0	145.16	0	144.894	0	145.16	0
	144.904	0	145.17	0	144.904	0	145.17	0
	144.914	0	145.179	0	144.914	0	145.179	0
	144.923	0	145.189	0	144.923	0	145.189	0
	144.933	0	145.198	0	144.933	0	145.198	0
	144.942	0	145.207	0	144.942	0	145.207	0
	144.952	0	145.217	0	144.952	0	145.217	0
	144.962	0	145.226	0	144.962	0	145.226	0
	144.971	0	145.235	0	144.971	0	145.235	0
	144.981	0	145.245	0	144.981	0	145.245	0
	144.99	0	145.254	0	144.99	0	145.254	0
	145	0	145.263	0	145	0	145.263	0
	145.01	0	145.273	0	145.01	0	145.273	0
	145.02	0	145.282	0	145.02	0	145.282	0
	145.03	0	145.291	0	145.03	0	145.291	0
	145.04	0	145.301	0	145.04	0	145.301	0
	145.05	0	145.31	0	145.05	0	145.31	0
	145.06	0	145.319	0	145.06	0	145.319	0
	145.07	0	145.328	0	145.07	0	145.328	0
	145.08	0	145.337	0	145.08	0	145.337	0
	145.091	0	145.347	0	145.091	0	145.347	0
	145.101	0	145.356	0	145.101	0	145.356	0
	145.111	0	145.365	0	145.111	0	145.365	0
	145.12	0	145.374	0	145.12	0	145.374	0
	145.13	0	145.383	0	145.13	0	145.383	0
	145.14	0	145.392	0	145.14	0	145.392	0
	145.15	0	145.401	0	145.15	0	145.401	0
	145.16	0	145.411	0	145.16	0	145.411	0
	145.17	0	145.42	0	145.17	0	145.42	0
	145.18	0	145.429	0	145.18	0	145.429	0
	145.19	0	145.438	0	145.19	0	145.438	0
	145.2	0	145.447	0	145.2	0	145.447	0
	145.21	0	145.456	0	145.21	0	145.456	0
	145.22	0	145.465	0	145.22	0	145.465	0
	145.23	0	145.474	0	145.23	0	145.474	0
	145.24	0	145.483	0	145.24	0	145.483	0
	145.25	0	145.492	0	145.25	0	145.492	0
	145.259	0	145.501	0	145.259	0	145.501	0
	145.269	0	145.51	0	145.269	0	145.51	0
	145.279	0	145.52	0	145.279	0	145.52	0
	145.289	0	145.529	0	145.289	0	145.529	0
	145.299	0	145.538	0	145.299	0	145.538	0
	145.308	0	145.547	0	145.308	0	145.547	0
	145.318	0	145.556	0	145.318	0	145.556	0
	145.328	0	145.565	0	145.328	0	145.565	0
	145.338	0	145.574	0	145.338	0	145.574	0
	145.347	0	145.583	0	145.347	0	145.583	0
	145.357	0	145.592	0	145.357	0	145.592	0
	145.367	0	145.601	0	145.367	0	145.601	0
	145.377	0	145.61	0	145.377	0	145.61	0
	145.386	0	145.619	0	145.386	0	145.619	0
	145.396	0	145.628	0	145.396	0	145.628	0
	145.406	0	145.637	0	145.406	0	145.637	0
	145.415	0	145.645	0	145.415	0	145.645	0
	145.425	0	145.654	0	145.425	0	145.654	0
	145.434	0	145.663	0	145.434	0	145.663	0
	145.444	0	145.672	0	145.444	0	145.672	0
	145.454	0	145.68	0	145.454	0	145.68	0
	145.463	0	145.689	0	145.463	0	145.689	0
	145.473	0	145.697	0	145.473	0	145.697	0
	145.483	0	145.706	0	145.483	0	145.706	0
	145.492	0	145.715	0	145.492	0	145.715	0
	145.502	0	145.723	0	145.502	0	145.723	0
	145.511	0	145.732	0	145.511	0	145.732	0
	145.52	0	145.74	0	145.52	0	145.74	0
	145.53	0	145.749	0	145.53	0	145.749	0
	145.539	0	145.757	0	145.539	0	145.757	0
	145.549	0	145.765	0	145.549	0	145.765	0
	145.558	0	145.774	0	145.558	0	145.774	0
	145.567	0	145.782	0	145.567	0	145.782	0
	145.576	0	145.79	0	145.576	0	145.79	0
	145.585	0	145.799	0	145.585	0	145.799	0
	145.595	0	145.807	0	145.595	0	145.807	0
	145.604	0	145.816	0	145.604	0	145.816	0
	145.613	0	145.824	0	145.613	0	145.824	0
	145.622	0	145.832	0	145.622	0	145.832	0
	145.631	0	145.841	0	145.631	0	145.841	0
	145.64	0	145.849	0	145.64	0	145.849	0
	145.649	0	145.858	0	145.649	0	145.858	0
	145.658	0	145.866	0	145.658	0	145.866	0
	145.667	0	145.874	0	145.667	0	145.874	0
	145.676	0	145.883	0	145.676	0	145.883	0
	145.684	0	145.891	0	145.684	0	145.891	0
	145.693	0	145.899	0	145.693	0	145.899	0
	145.702	0	145.908	0	145.702	0	145.908	0
	145.71	0	145.916	0	145.71	0	145.916	0
	145.719	0	145.925	0	145.719	0	145.925	0
	145.727	0	145.933	0	145.727	0	145.933	0
	145.735	0	145.941	0	145.735	0	145.941	0
	145.744	0	145.95	0	145.744	0	145.95	0
	145.752	0	145.958	0	145.752	0	145.958	0
	145.76	0	145.966	0	145.76	0	145.966	0
	145.768	0	145.975	0	145.768	0	145.975	0
	145.776	0	145.983	0	145.776	0	145.983	0
	145.784	0	145.992	0	145.784	0	145.992	0
	145.792	0	146	0	145.792	0	146	0
	145.8	0	146.008	0	145.8	0	146.008	0
	145.808	0	146.017	0	145.808	0	146.017	0
	145.816	0	146.025	0	145.816	0	146.025	0
	145.824	0	146.034	0	145.824	0	146.034	0
	145.832	0	146.042	0	145.832	0	146.042	0
	145.84	0	146.051	0	145.84	0	146.051	0
	145.848	0	146.059	0	145.848	0	146.059	0
	145.855	0	146.067	0	145.855	0	146.067	0
	145.863	0	146.076	0	145.863	0	146.076	0
	145.871	0	146.084	0	145.871	0	146.084	0
	145.878	0	146.093	0	145.878	0	146.093	0
	145.886	0	146.101	0	145.886	0	146.101	0
	145.893	0	146.109	0	145.893	0	146.109	0
	145.901	0	146.118	0	145.901	0	146.118	0
	145.909	0	146.126	0	145.909	0	146.126	0
	145.916	0	146.134	0	145.916	0	146.134	0
	145.923	0	146.143	0	145.923	0	146.143	0
	145.93	0	146.151	0	145.93	0	146.151	0
	145.938	0	146.159	0	145.938	0	146.159	0
	145.945	0	146.168	0	145.945	0	146.168	0
	145.953	0	146.176	0	145.953	0	146.176	0
	145.961	0	146.185	0	145.961	0	146.185	0
	145.969	0	146.193	0	145.969	0	146.193	0
	145.977	0	146.201	0	145.977	0	146.201	0
	145.984	0	146.21	0	145.984	0	146.21	0
	145.992	0	146.218	0	145.992	0	146.218	0
	146	0	146.226	0	146	0	146.226	0
	146.008	0	146.235	0	146.008	0	146.235	0
	146.016	0	146.243	0	146.016	0	146.243	0
	146.024	0	146.251	0	146.024	0	146.251	0
	146.032	0	146.259	0	146.032	0	146.259	0
	146.04	0	146.268	0	146.04	0	146.268	0
	146.048	0	146.276	0	146.048	0	146.276	0
	146.056	0	146.284	0	146.056	0	146.284	0
	146.064	0	146.293	0	146.064	0	146.293	0
	146.072	0	146.301	0	146.072	0	146.301	0
	146.08	0	146.309	0	146.08	0	146.309	0
	146.088	0	146.318	0	146.088	0	146.318	0
	146.096	0	146.326	0	146.096	0	146.326	0
	146.104	0	146.334	0	146.104	0	146.334	0
	146.111	0	146.343	0	146.111	0	146.343	0
	146.119	0	146.351	0	146.119	0	146.351	0
	146.127	0	146.359	0	146.127	0	146.359	0
	146.135	0	146.367	0	146.135	0	146.367	0
	146.143	0	146.376	0	146.143	0	146.376	0
	146.151	0	146.384	0	146.151	0	146.384	0
	146.159	0	146.392	0	146.159	0	146.392	0
	146.166	0	146.4	0	146.166	0	146.4	0
	146.174	0	146.409	0	146.174	0	146.409	0
	146.182	0	146.417	0	146.182	0	146.417	0
	146.19	0	146.425	0	146.19	0	146.425	0
	146.197	0	146.433	0	146.197	0	146.433	0
	146.205	0	146.441	0	146.205	0	146.441	0
	146.212	0	146.45	0	146.212	0	146.45	0
	146.219	0	146.458	0	146.219	0	146.458	0
	146.226	0	146.466	0	146.226	0	146.466	0
	146.233	0	146.474	0	146.233	0	146.474	0
	146.241	0	146.482	0	146.241	0	146.482	0
	146.248	0	146.491	0	146.248	0	146.491	0
	146.256	0	146.499	0	146.256	0	146.499	0
	146.263	0	146.507	0	146.263	0	146.507	0
	146.27	0	146.515	0	146.27	0	146.515	0
	146.277	0	146.524	0	146.277	0	146.524	0
	146.284	0	146.532	0	146.284	0	146.532	0
	146.291	0	146.54	0	146.291	0	146.54	0
	146.298	0	146.548	0	146.298	0	146.548	0
	146.305	0	146.556	0	146.305	0	146.556	0
	146.313	0	146.564	0	146.313	0	146.564	0
	146.32	0	146.572	0	146.32	0	146.572	0
	146.327	0	146.58	0	146.327	0	146.58	0
	146.334	0	146.588	0	146.334	0	146.588	0
	146.34	0	146.596	0	146.34	0	146.596	0
	146.347	0	146.605	0	146.347	0	146.605	0
	146.354	0	146.613	0	146.354	0	146.613	0
	146.362	0	146.621	0	146.362	0	146.621	0
	146.369	0	146.629	0	146.369	0	146.629	0
	146.376	0	146.637	0	146.376	0	146.637	0
	146.383	0	146.645	0	146.383	0	146.645	0
	146.39	0	146.653	0	146.39	0	146.653	0
	146.396	0	146.661	0	146.396	0	146.661	0
	146.403	0	146.668	0	146.403	0	146.668	0
	146.41	0	146.676	0	146.41	0	146.676	0
	146.417	0	146.684	0	146.417	0	146.684	0
	146.424	0	146.692	0	146.424	0	146.692	0
	146.431	0	146.7	0	146.431	0	146.7	0
	146.438	0	146.707	0	146.438	0	146.707	0
	146.444	0	146.715	0	146.444	0	146.715	0
	146.451	0	146.722	0	146.451	0	146.722	0
	146.458	0	146.73	0	146.458	0	146.73	0
	146.465	0	146.737	0	146.465	0	146.737	0
	146.471	0	146.744	0	146.471	0	146.744	0
	146.478	0	146.751	0	146.478	0	146.751	0
	146.485	0	146.758	0	146.485	0	146.758	0
	146.492	0	146.766	0	146.492	0	146.766	0
	146.498	0	146.773	0	146.498	0	146.773	0
	146.505	0	146.78	0	146.505	0	146.78	0
	146.512	0	146.787	0	146.512	0	146.787	0
	146.519	0	146.794	0	146.519	0	146.794	0
	146.525	0	146.801	0	146.525	0	146.801	0
	146.532	0	146.808	0	146.532	0	146.808	0
	146.539	0	146.815	0	146.539	0	146.815	0
	146.545	0	146.822	0	146.545	0	146.822	0
	146.552	0	146.829	0	146.552	0	146.829	0
	146.558	0	146.836	0	146.558	0	146.836	0
	146.565	0	146.843	0	146.565	0	146.843	0
	146.572	0	146.85	0	146.572	0	146.85	0
	146.578	0	146.856	0	146.578	0	146.856	0
	146.585	0	146.863	0	146.585	0	146.863	0
	146.591	0	146.869	0	146.591	0	146.869	0
	146.598	0	146.876	0	146.598	0	146.876	0
	146.604	0	146.882	0	146.604	0	146.882	0
	146.61	0	146.888	0	146.61	0	146.888	0
	146.617	0	146.895	0	146.617	0	146.895	0
	146.623	0	146.901	0	146.623	0	146.901	0
	146.63	0	146.907	0	146.63	0	146.907	0
	146.636	0	146.912	0	146.636	0	146.912	0
	146.643	0	146.918	0	146.643	0	146.918	0
	146.649	0	146.923	0	146.649	0	146.923	0
	146.655	0	146.929	0	146.655	0	146.929	0
	146.662	0	146.935	0	146.662	0	146.935	0
	146.668	0	146.94	0	146.668	0	146.94	0
	146.674	0	146.946	0	146.674	0	146.946	0
	146.681	0	146.952	0	146.681	0	146.952	0
	146.687	0	146.958	0	146.687	0	146.958	0
	146.693	0	146.964	0	146.693	0	146.964	0
	146.699	0	146.97	0	146.699	0	146.97	0
	146.706	0	146.976	0	146.706	0	146.976	0
	146.712	0	146.982	0	146.712	0	146.982	0
	146.719	0	146.988	0	146.719	0	146.988	0
	146.725	0	146.994	0	146.725	0	146.994	0
	146.731	0	147	0	146.731	0	147	0
	146.737	0	147.006	0	146.737	0	147.006	0
	146.743	0	147.012	0	146.743	0	147.012	0
	146.749	0	147.018	0	146.749	0	147.018	0
	146.755	0	147.023	0	146.755	0	147.023	0
	146.762	0	147.028	0	146.762	0	147.028	0
	146.768	0	147.034	0	146.768	0	147.034	0
	146.774	0	147.039	0	146.774	0	147.039	0
	146.78	0	147.045	0	146.78	0	147.045	0
	146.787	0	147.051	0	146.787	0	147.051	0
	146.793	0	147.056	0	146.793	0	147.056	0
	146.799	0	147.062	0	146.799	0	147.062	0
	146.804	0	147.068	0	146.804	0	147.068	0
	146.811	0	147.074	0	146.811	0	147.074	0
	146.817	0	147.08	0	146.817	0	147.08	0
	146.823	0	147.087	0	146.823	0	147.087	0
	146.829	0	147.093	0	146.829	0	147.093	0
	146.836	0	147.1	0	146.836	0	147.1	0
	146.842	0	147.107	0	146.842	0	147.107	0
	146.848	0	147.114	0	146.848	0	147.114	0
	146.854	0	147.121	0	146.854	0	147.121	0
	146.86	0	147.128	0	146.86	0	147.128	0
	146.866	0	147.135	0	146.866	0	147.135	0
	146.872	0	147.141	0	146.872	0	147.141	0
	146.878	0	147.148	0	146.878	0	147.148	0
	146.884	0	147.154	0	146.884	0	147.154	0
	146.891	0	147.159	0	146.891	0	147.159	0
	146.897	0	147.164	0	146.897	0	147.164	0
	146.903	0	147.169	0	146.903	0	147.169	0
	146.909	0	147.174	0	146.909	0	147.174	0
	146.915	0	147.179	0	146.915	0	147.179	0
	146.921	0	147.184	0	146.921	0	147.184	0
	146.927	0	147.189	0	146.927	0	147.189	0
	146.933	0	147.194	0	146.933	0	147.194	0
	146.94	0	147.2	0	146.94	0	147.2	0
	146.946	0	147.205	0	146.946	0	147.205	0
	146.952	0	147.211	0	146.952	0	147.211	0
	146.958	0	147.218	0	146.958	0	147.218	0
	146.964	0	147.225	0	146.964	0	147.225	0
	146.969	0	147.232	0	146.969	0	147.232	0
	146.974	0	147.239	0	146.974	0	147.239	0
	146.979	0	147.246	0	146.979	0	147.246	0
	146.984	0	147.253	0	146.984	0	147.253	0
	146.99	0	147.261	0	146.99	0	147.261	0
	146.995	0	147.268	0	146.995	0	147.268	0
	147	0	147.275	0	147	0	147.275	0
	147.006	0	147.282	0	147.006	0	147.282	0
	147.012	0	147.29	0	147.012	0	147.29	0
	147.018	0	147.297	0	147.018	0	147.297	0
	147.024	0	147.304	0	147.024	0	147.304	0
	147.03	0	147.311	0	147.03	0	147.311	0
	147.036	0	147.319	0	147.036	0	147.319	0
	147.042	0	147.326	0	147.042	0	147.326	0
	147.048	0	147.333	0	147.048	0	147.333	0
	147.054	0	147.341	0	147.054	0	147.341	0
	147.06	0	147.348	0	147.06	0	147.348	0
	147.066	0	147.355	0	147.066	0	147.355	0
	147.072	0	147.363	0	147.072	0	147.363	0
	147.078	0	147.37	0	147.078	0	147.37	0
	147.085	0	147.377	0	147.085	0	147.377	0
	147.091	0	147.385	0	147.091	0	147.385	0
	147.098	0	147.392	0	147.098	0	147.392	0
	147.104	0	147.399	0	147.104	0	147.399	0
	147.11	0	147.407	0	147.11	0	147.407	0
	147.117	0	147.414	0	147.117	0	147.414	0
	147.123	0	147.422	0	147.123	0	147.422	0
	147.13	0	147.429	0	147.13	0	147.429	0
	147.136	0	147.436	0	147.136	0	147.436	0
	147.143	0	147.444	0	147.143	0	147.444	0
	147.15	0	147.451	0	147.15	0	147.451	0
	147.157	0	147.459	0	147.157	0	147.459	0
	147.164	0	147.466	0	147.164	0	147.466	0
	147.171	0	147.473	0	147.171	0	147.473	0
	147.178	0	147.481	0	147.178	0	147.481	0
	147.185	0	147.488	0	147.185	0	147.488	0
	147.192	0	147.496	0	147.192	0	147.496	0
	147.199	0	147.503	0	147.199	0	147.503	0
	147.206	0	147.511	0	147.206	0	147.511	0
	147.214	0	147.518	0	147.214	0	147.518	0
	147.221	0	147.526	0	147.221	0	147.526	0
	147.228	0	147.533	0	147.228	0	147.533	0
	147.235	0	147.541	0	147.235	0	147.541	0
	147.242	0	147.548	0	147.242	0	147.548	0
	147.249	0	147.556	0	147.249	0	147.556	0
	147.257	0	147.563	0	147.257	0	147.563	0
	147.264	0	147.57	0	147.264	0	147.57	0
	147.271	0	147.578	0	147.271	0	147.578	0
	147.278	0	147.586	0	147.278	0	147.586	0
	147.286	0	147.593	0	147.286	0	147.593	0
	147.293	0	147.601	0	147.293	0	147.601	0
	147.3	0	147.608	0	147.3	0	147.608	0
	147.307	0	147.616	0	147.307	0	147.616	0
	147.315	0	147.623	0	147.315	0	147.623	0
	147.322	0	147.63	0	147.322	0	147.63	0
	147.329	0	147.638	0	147.329	0	147.638	0
	147.337	0	147.646	0	147.337	0	147.646	0
	147.344	0	147.653	0	147.344	0	147.653	0
	147.351	0	147.661	0	147.351	0	147.661	0
	147.359	0	147.668	0	147.359	0	147.668	0
	147.366	0	147.676	0	147.366	0	147.676	0
	147.373	0	147.683	0	147.373	0	147.683	0
	147.381	0	147.691	0	147.381	0	147.691	0
	147.388	0	147.698	0	147.388	0	147.698	0
	147.396	0	147.706	0	147.396	0	147.706	0
	147.403	0	147.713	0	147.403	0	147.713	0
	147.411	0	147.721	0	147.411	0	147.721	0
	147.418	0	147.729	0	147.418	0	147.729	0
	147.425	0	147.736	0	147.425	0	147.736	0
	147.433	0	147.744	0	147.433	0	147.744	0
	147.44	0	147.751	0	147.44	0	147.751	0
	147.448	0	147.759	0	147.448	0	147.759	0
	147.455	0	147.766	0	147.455	0	147.766	0
	147.463	0	147.774	0	147.463	0	147.774	0
	147.47	0	147.781	0	147.47	0	147.781	0
	147.478	0	147.789	0	147.478	0	147.789	0
	147.485	0	147.796	0	147.485	0	147.796	0
	147.493	0	147.804	0	147.493	0	147.804	0
	147.5	0	147.811	0	147.5	0	147.811	0
	147.507	0	147.819	0	147.507	0	147.819	0
	147.515	0	147.827	0	147.515	0	147.827	0
	147.522	0	147.834	0	147.522	0	147.834	0
	147.53	0	147.842	0	147.53	0	147.842	0
	147.537	0	147.849	0	147.537	0	147.849	0
	147.545	0	147.857	0	147.545	0	147.857	0
	147.552	0	147.864	0	147.552	0	147.864	0
	147.56	0	147.872	0	147.56	0	147.872	0
	147.567	0	147.879	0	147.567	0	147.879	0
	147.575	0	147.887	0	147.575	0	147.887	0
	147.582	0	147.894	0	147.582	0	147.894	0
	147.59	0	147.901	0	147.59	0	147.901	0
	147.597	0	147.909	0	147.597	0	147.909	0
	147.605	0	147.916	0	147.605	0	147.916	0
	147.612	0	147.923	0	147.612	0	147.923	0
	147.619	0	147.93	0	147.619	0	147.93	0
	147.627	0	147.937	0	147.627	0	147.937	0
	147.634	0	147.944	0	147.634	0	147.944	0
	147.641	0	147.951	0	147.641	0	147.951	0
	147.649	0	147.958	0	147.649	0	147.958	0
	147.656	0	147.965	0	147.656	0	147.965	0
	147.663	0	147.972	0	147.663	0	147.972	0
	147.671	0	147.979	0	147.671	0	147.979	0
	147.678	0	147.986	0	147.678	0	147.986	0
	147.685	0	147.993	0	147.685	0	147.993	0
	147.693	0	148	0	147.693	0	148	0
	147.7	0	148.007	0	147.7	0	148.007	0
	147.707	0	148.015	0	147.707	0	148.015	0
	147.715	0	148.022	0	147.715	0	148.022	0
	147.722	0	148.029	0	147.722	0	148.029	0
	147.729	0	148.036	0	147.729	0	148.036	0
	147.737	0	148.044	0	147.737	0	148.044	0
	147.744	0	148.051	0	147.744	0	148.051	0
	147.751	0	148.058	0	147.751	0	148.058	0
	147.759	0	148.065	0	147.759	0	148.065	0
	147.766	0	148.072	0	147.766	0	148.072	0
	147.773	0	148.079	0	147.773	0	148.079	0
	147.78	0	148.087	0	147.78	0	148.087	0
	147.788	0	148.094	0	147.788	0	148.094	0
	147.795	0	148.101	0	147.795	0	148.101	0
	147.802	0	148.108	0	147.802	0	148.108	0
	147.81	0	148.116	0	147.81	0	148.116	0
	147.817	0	148.123	0	147.817	0	148.123	0
	147.824	0	148.13	0	147.824	0	148.13	0
	147.832	0	148.137	0	147.832	0	148.137	0
	147.839	0	148.144	0	147.839	0	148.144	0
	147.846	0	148.152	0	147.846	0	148.152	0
	147.854	0	148.159	0	147.854	0	148.159	0
	147.861	0	148.166	0	147.861	0	148.166	0
	147.868	0	148.173	0	147.868	0	148.173	0
	147.876	0	148.18	0	147.876	0	148.18	0
	147.883	0	148.187	0	147.883	0	148.187	0
	147.89	0	148.194	0	147.89	0	148.194	0
	147.898	0	148.201	0	147.898	0	148.201	0
	147.905	0	148.209	0	147.905	0	148.209	0
	147.912	0	148.216	0	147.912	0	148.216	0
	147.92	0	148.223	0	147.92	0	148.223	0
	147.927	0	148.23	0	147.927	0	148.23	0
	147.934	0	148.237	0	147.934	0	148.237	0
	147.941	0	148.244	0	147.941	0	148.244	0
	147.949	0	148.251	0	147.949	0	148.251	0
	147.956	0	148.259	0	147.956	0	148.259	0
	147.963	0	148.266	0	147.963	0	148.266	0
	147.971	0	148.273	0	147.971	0	148.273	0
	147.978	0	148.28	0	147.978	0	148.28	0
	147.985	0	148.287	0	147.985	0	148.287	0
	147.993	0	148.294	0	147.993	0	148.294	0
	148	0	148.301	0	148	0	148.301	0
	148.007	0	148.308	0	148.007	0	148.308	0
	148.015	0	148.316	0	148.015	0	148.316	0
	148.022	0	148.323	0	148.022	0	148.323	0
	148.03	0	148.33	0	148.03	0	148.33	0
	148.037	0	148.337	0	148.037	0	148.337	0
	148.044	0	148.344	0	148.044	0	148.344	0
	148.052	0	148.351	0	148.052	0	148.351	0
	148.059	0	148.358	0	148.059	0	148.358	0
	148.066	0	148.365	0	148.066	0	148.365	0
	148.074	0	148.372	0	148.074	0	148.372	0
	148.081	0	148.379	0	148.081	0	148.379	0
	148.089	0	148.385	0	148.089	0	148.385	0
	148.096	0	148.392	0	148.096	0	148.392	0
	148.103	0	148.398	0	148.103	0	148.398	0
	148.111	0	148.405	0	148.111	0	148.405	0
	148.118	0	148.412	0	148.118	0	148.412	0
	148.126	0	148.419	0	148.126	0	148.419	0
	148.133	0	148.425	0	148.133	0	148.425	0
	148.14	0	148.432	0	148.14	0	148.432	0
	148.148	0	148.438	0	148.148	0	148.438	0
	148.155	0	148.444	0	148.155	0	148.444	0
	148.163	0	148.451	0	148.163	0	148.451	0
	148.17	0	148.457	0	148.17	0	148.457	0
	148.178	0	148.462	0	148.178	0	148.462	0
	148.185	0	148.468	0	148.185	0	148.468	0
	148.192	0	148.473	0	148.192	0	148.473	0
	148.2	0	148.479	0	148.2	0	148.479	0
	148.207	0	148.484	0	148.207	0	148.484	0
	148.215	0	148.489	0	148.215	0	148.489	0
	148.222	0	148.496	0	148.222	0	148.496	0
	148.23	0	148.502	0	148.23	0	148.502	0
	148.237	0	148.508	0	148.237	0	148.508	0
	148.245	0	148.513	0	148.245	0	148.513	0
	148.252	0	148.519	0	148.252	0	148.519	0
	148.26	0	148.525	0	148.26	0	148.525	0
	148.268	0	148.53	0	148.268	0	148.53	0
	148.275	0	148.535	0	148.275	0	148.535	0
	148.283	0	148.54	0	148.283	0	148.54	0
	148.29	0	148.545	0	148.29	0	148.545	0
	148.298	0	148.549	0	148.298	0	148.549	0
	148.305	0	148.553	0	148.305	0	148.553	0
	148.313	0	148.558	0	148.313	0	148.558	0
	148.321	0	148.562	0	148.321	0	148.562	0
	148.328	0	148.567	0	148.328	0	148.567	0
	148.336	0	148.572	0	148.336	0	148.572	0
	148.344	0	148.578	0	148.344	0	148.578	0
	148.351	0	148.584	0	148.351	0	148.584	0
	148.359	0	148.59	0	148.359	0	148.59	0
	148.367	0	148.596	0	148.367	0	148.596	0
	148.374	0	148.603	0	148.374	0	148.603	0
	148.382	0	148.609	0	148.382	0	148.609	0
	148.39	0	148.616	0	148.39	0	148.616	0
	148.398	0	148.623	0	148.398	0	148.623	0
	148.405	0	148.63	0	148.405	0	148.63	0
	148.413	0	148.637	0	148.413	0	148.637	0
	148.421	0	148.644	0	148.421	0	148.644	0
	148.429	0	148.652	0	148.429	0	148.652	0
	148.437	0	148.659	0	148.437	0	148.659	0
	148.444	0	148.666	0	148.444	0	148.666	0
	148.452	0	148.673	0	148.452	0	148.673	0
	148.46	0	148.681	0	148.46	0	148.681	0
	148.468	0	148.688	0	148.468	0	148.688	0
	148.476	0	148.695	0	148.476	0	148.695	0
	148.484	0	148.702	0	148.484	0	148.702	0
	148.491	0	148.71	0	148.491	0	148.71	0
	148.499	0	148.717	0	148.499	0	148.717	0
	148.507	0	148.724	0	148.507	0	148.724	0
	148.514	0	148.731	0	148.514	0	148.731	0
	148.522	0	148.739	0	148.522	0	148.739	0
	148.53	0	148.746	0	148.53	0	148.746	0
	148.537	0	148.753	0	148.537	0	148.753	0
	148.545	0	148.76	0	148.545	0	148.76	0
	148.552	0	148.768	0	148.552	0	148.768	0
	148.56	0	148.775	0	148.56	0	148.775	0
	148.568	0	148.782	0	148.568	0	148.782	0
	148.576	0	148.79	0	148.576	0	148.79	0
	148.583	0	148.797	0	148.583	0	148.797	0
	148.591	0	148.804	0	148.591	0	148.804	0
	148.599	0	148.811	0	148.599	0	148.811	0
	148.607	0	148.819	0	148.607	0	148.819	0
	148.615	0	148.826	0	148.615	0	148.826	0
	148.623	0	148.833	0	148.623	0	148.833	0
	148.63	0	148.84	0	148.63	0	148.84	0
	148.638	0	148.848	0	148.638	0	148.848	0
	148.646	0	148.855	0	148.646	0	148.855	0
	148.654	0	148.862	0	148.654	0	148.862	0
	148.662	0	148.869	0	148.662	0	148.869	0
	148.67	0	148.877	0	148.67	0	148.877	0
	148.678	0	148.884	0	148.678	0	148.884	0
	148.686	0	148.891	0	148.686	0	148.891	0
	148.693	0	148.898	0	148.693	0	148.898	0
	148.701	0	148.906	0	148.701	0	148.906	0
	148.709	0	148.913	0	148.709	0	148.913	0
	148.717	0	148.92	0	148.717	0	148.92	0
	148.725	0	148.927	0	148.725	0	148.927	0
	148.733	0	148.935	0	148.733	0	148.935	0
	148.741	0	148.942	0	148.741	0	148.942	0
	148.748	0	148.949	0	148.748	0	148.949	0
	148.756	0	148.956	0	148.756	0	148.956	0
	148.764	0	148.964	0	148.764	0	148.964	0
	148.772	0	148.971	0	148.772	0	148.971	0
	148.78	0	148.978	0	148.78	0	148.978	0
	148.788	0	148.985	0	148.788	0	148.985	0
	148.795	0	148.993	0	148.795	0	148.993	0
	148.803	0	149	0	148.803	0	149	0
	148.811	0	149.007	0	148.811	0	149.007	0
	148.818	0	149.015	0	148.818	0	149.015	0
	148.826	0	149.022	0	148.826	0	149.022	0
	148.833	0	149.03	0	148.833	0	149.03	0
	148.841	0	149.037	0	148.841	0	149.037	0
	148.849	0	149.044	0	148.849	0	149.044	0
	148.856	0	149.052	0	148.856	0	149.052	0
	148.864	0	149.059	0	148.864	0	149.059	0
	148.871	0	149.067	0	148.871	0	149.067	0
	148.879	0	149.074	0	148.879	0	149.074	0
	148.886	0	149.081	0	148.886	0	149.081	0
	148.894	0	149.089	0	148.894	0	149.089	0
	148.902	0	149.096	0	148.902	0	149.096	0
	148.909	0	149.103	0	148.909	0	149.103	0
	148.917	0	149.111	0	148.917	0	149.111	0
	148.924	0	149.118	0	148.924	0	149.118	0
	148.932	0	149.126	0	148.932	0	149.126	0
	148.939	0	149.133	0	148.939	0	149.133	0
	148.947	0	149.14	0	148.947	0	149.14	0
	148.955	0	149.148	0	148.955	0	149.148	0
	148.962	0	149.155	0	148.962	0	149.155	0
	148.97	0	149.163	0	148.97	0	149.163	0
	148.977	0	149.17	0	148.977	0	149.17	0
	148.985	0	149.177	0	148.985	0	149.177	0
	148.992	0	149.185	0	148.992	0	149.185	0
	149	0	149.192	0	149	0	149.192	0
	149.008	0	149.199	0	149.008	0	149.199	0
	149.015	0	149.207	0	149.015	0	149.207	0
	149.022	0	149.214	0	149.022	0	149.214	0
	149.03	0	149.221	0	149.03	0	149.221	0
	149.037	0	149.228	0	149.037	0	149.228	0
	149.045	0	149.236	0	149.045	0	149.236	0
	149.052	0	149.243	0	149.052	0	149.243	0
	149.06	0	149.25	0	149.06	0	149.25	0
	149.067	0	149.258	0	149.067	0	149.258	0
	149.075	0	149.265	0	149.075	0	149.265	0
	149.082	0	149.273	0	149.082	0	149.273	0
	149.09	0	149.28	0	149.09	0	149.28	0
	149.097	0	149.288	0	149.097	0	149.288	0
	149.105	0	149.295	0	149.105	0	149.295	0
	149.112	0	149.303	0	149.112	0	149.303	0
	149.12	0	149.31	0	149.12	0	149.31	0
	149.127	0	149.318	0	149.127	0	149.318	0
	149.134	0	149.325	0	149.134	0	149.325	0
	149.142	0	149.333	0	149.142	0	149.333	0
	149.149	0	149.341	0	149.149	0	149.341	0
	149.157	0	149.349	0	149.157	0	149.349	0
	149.164	0	149.356	0	149.164	0	149.356	0
	149.171	0	149.364	0	149.171	0	149.364	0
	149.179	0	149.372	0	149.179	0	149.372	0
	149.186	0	149.38	0	149.186	0	149.38	0
	149.193	0	149.388	0	149.193	0	149.388	0
	149.201	0	149.396	0	149.201	0	149.396	0
	149.208	0	149.404	0	149.208	0	149.404	0
	149.215	0	149.413	0	149.215	0	149.413	0
	149.223	0	149.421	0	149.223	0	149.421	0
	149.23	0	149.429	0	149.23	0	149.429	0
	149.237	0	149.437	0	149.237	0	149.437	0
	149.244	0	149.446	0	149.244	0	149.446	0
	149.252	0	149.454	0	149.252	0	149.454	0
	149.259	0	149.462	0	149.259	0	149.462	0
	149.266	0	149.471	0	149.266	0	149.471	0
	149.273	0	149.479	0	149.273	0	149.479	0
	149.28	0	149.487	0	149.28	0	149.487	0
	149.287	0	149.496	0	149.287	0	149.496	0
	149.294	0	149.504	0	149.294	0	149.504	0
	149.3	0	149.513	0	149.3	0	149.513	0
	149.307	0	149.521	0	149.307	0	149.521	0
	149.314	0	149.53	0	149.314	0	149.53	0
	149.321	0	149.539	0	149.321	0	149.539	0
	149.327	0	149.547	0	149.327	0	149.547	0
	149.334	0	149.556	0	149.334	0	149.556	0
	149.34	0	149.565	0	149.34	0	149.565	0
	149.347	0	149.573	0	149.347	0	149.573	0
	149.353	0	149.582	0	149.353	0	149.582	0
	149.36	0	149.591	0	149.36	0	149.591	0
	149.367	0	149.599	0	149.367	0	149.599	0
	149.373	0	149.608	0	149.373	0	149.608	0
	149.38	0	149.617	0	149.38	0	149.617	0
	149.387	0	149.626	0	149.387	0	149.626	0
	149.393	0	149.635	0	149.393	0	149.635	0
	149.399	0	149.644	0	149.399	0	149.644	0
	149.406	0	149.653	0	149.406	0	149.653	0
	149.412	0	149.662	0	149.412	0	149.662	0
	149.418	0	149.671	0	149.418	0	149.671	0
	149.425	0	149.68	0	149.425	0	149.68	0
	149.432	0	149.689	0	149.432	0	149.689	0
	149.438	0	149.698	0	149.438	0	149.698	0
	149.445	0	149.706	0	149.445	0	149.706	0
	149.452	0	149.715	0	149.452	0	149.715	0
	149.458	0	149.723	0	149.458	0	149.723	0
	149.464	0	149.732	0	149.464	0	149.732	0
	149.47	0	149.74	0	149.47	0	149.74	0
	149.477	0	149.748	0	149.477	0	149.748	0
	149.483	0	149.756	0	149.483	0	149.756	0
	149.49	0	149.764	0	149.49	0	149.764	0
	149.497	0	149.772	0	149.497	0	149.772	0
	149.504	0	149.78	0	149.504	0	149.78	0
	149.511	0	149.787	0	149.511	0	149.787	0
	149.518	0	149.795	0	149.518	0	149.795	0
	149.525	0	149.802	0	149.525	0	149.802	0
	149.532	0	149.81	0	149.532	0	149.81	0
	149.539	0	149.817	0	149.539	0	149.817	0
	149.546	0	149.824	0	149.546	0	149.824	0
	149.553	0	149.831	0	149.553	0	149.831	0
	149.56	0	149.838	0	149.56	0	149.838	0
	149.567	0	149.844	0	149.567	0	149.844	0
	149.574	0	149.851	0	149.574	0	149.851	0
	149.582	0	149.858	0	149.582	0	149.858	0
	149.589	0	149.864	0	149.589	0	149.864	0
	149.596	0	149.871	0	149.596	0	149.871	0
	149.603	0	149.877	0	149.603	0	149.877	0
	149.61	0	149.883	0	149.61	0	149.883	0
	149.617	0	149.889	0	149.617	0	149.889	0
	149.625	0	149.895	0	149.625	0	149.895	0
	149.632	0	149.902	0	149.632	0	149.902	0
	149.639	0	149.907	0	149.639	0	149.907	0
	149.647	0	149.913	0	149.647	0	149.913	0
	149.654	0	149.919	0	149.654	0	149.919	0
	149.662	0	149.925	0	149.662	0	149.925	0
	149.669	0	149.931	0	149.669	0	149.931	0
	149.677	0	149.936	0	149.677	0	149.936	0
	149.684	0	149.942	0	149.684	0	149.942	0
	149.692	0	149.948	0	149.692	0	149.948	0
	149.699	0	149.954	0	149.699	0	149.954	0
	149.707	0	149.959	0	149.707	0	149.959	0
	149.715	0	149.965	0	149.715	0	149.965	0
	149.722	0	149.971	0	149.722	0	149.971	0
	149.73	0	149.977	0	149.73	0	149.977	0
	149.738	0	149.983	0	149.738	0	149.983	0
	149.745	0	149.988	0	149.745	0	149.988	0
	149.753	0	149.994	0	149.753	0	149.994	0
	149.761	0	150	0	149.761	0	150	0
	149.769	0	150.006	0	149.769	0	150.006	0
	149.776	0	150.013	0	149.776	0	150.013	0
	149.784	0	150.019	0	149.784	0	150.019	0
	149.792	0	150.026	0	149.792	0	150.026	0
	149.8	0	150.032	0	149.8	0	150.032	0
	149.808	0	150.039	0	149.808	0	150.039	0
	149.816	0	150.046	0	149.816	0	150.046	0
	149.824	0	150.053	0	149.824	0	150.053	0
	149.832	0	150.06	0	149.832	0	150.06	0
	149.84	0	150.067	0	149.84	0	150.067	0
	149.848	0	150.074	0	149.848	0	150.074	0
	149.856	0	150.081	0	149.856	0	150.081	0
	149.864	0	150.089	0	149.864	0	150.089	0
	149.872	0	150.096	0	149.872	0	150.096	0
	149.88	0	150.104	0	149.88	0	150.104	0
	149.888	0	150.111	0	149.888	0	150.111	0
	149.896	0	150.119	0	149.896	0	150.119	0
	149.904	0	150.127	0	149.904	0	150.127	0
	149.912	0	150.134	0	149.912	0	150.134	0
	149.92	0	150.142	0	149.92	0	150.142	0
	149.928	0	150.15	0	149.928	0	150.15	0
	149.936	0	150.158	0	149.936	0	150.158	0
	149.944	0	150.165	0	149.944	0	150.165	0
	149.952	0	150.173	0	149.952	0	150.173	0
	149.96	0	150.181	0	149.96	0	150.181	0
	149.968	0	150.189	0	149.968	0	150.189	0
	149.976	0	150.197	0	149.976	0	150.197	0
	149.984	0	150.205	0	149.984	0	150.205	0
	149.992	0	150.213	0	149.992	0	150.213	0
	150	0	150.221	0	150	0	150.221	0
	150.008	0	150.229	0	150.008	0	150.229	0
	150.017	0	150.238	0	150.017	0	150.238	0
	150.025	0	150.246	0	150.025	0	150.246	0
	150.033	0	150.254	0	150.033	0	150.254	0
	150.042	0	150.262	0	150.042	0	150.262	0
	150.05	0	150.271	0	150.05	0	150.271	0
	150.059	0	150.279	0	150.059	0	150.279	0
	150.067	0	150.288	0	150.067	0	150.288	0
	150.075	0	150.296	0	150.075	0	150.296	0
	150.084	0	150.305	0	150.084	0	150.305	0
	150.092	0	150.314	0	150.092	0	150.314	0
	150.1	0	150.323	0	150.1	0	150.323	0
	150.108	0	150.332	0	150.108	0	150.332	0
	150.117	0	150.341	0	150.117	0	150.341	0
	150.125	0	150.35	0	150.125	0	150.35	0
	150.133	0	150.359	0	150.133	0	150.359	0
	150.142	0	150.368	0	150.142	0	150.368	0
	150.15	0	150.377	0	150.15	0	150.377	0
	150.158	0	150.386	0	150.158	0	150.386	0
	150.166	0	150.396	0	150.166	0	150.396	0
	150.174	0	150.405	0	150.174	0	150.405	0
	150.182	0	150.414	0	150.182	0	150.414	0
	150.191	0	150.424	0	150.191	0	150.424	0
	150.199	0	150.433	0	150.199	0	150.433	0
	150.207	0	150.442	0	150.207	0	150.442	0
	150.215	0	150.452	0	150.215	0	150.452	0
	150.224	0	150.461	0	150.224	0	150.461	0
	150.232	0	150.47	0	150.232	0	150.47	0
	150.24	0	150.479	0	150.24	0	150.479	0
	150.248	0	150.488	0	150.248	0	150.488	0
	150.256	0	150.496	0	150.256	0	150.496	0
	150.265	0	150.505	0	150.265	0	150.505	0
	150.273	0	150.514	0	150.273	0	150.514	0
	150.281	0	150.523	0	150.281	0	150.523	0
	150.289	0	150.532	0	150.289	0	150.532	0
	150.298	0	150.54	0	150.298	0	150.54	0
	150.306	0	150.549	0	150.306	0	150.549	0
	150.314	0	150.558	0	150.314	0	150.558	0
	150.323	0	150.567	0	150.323	0	150.567	0
	150.331	0	150.576	0	150.331	0	150.576	0
	150.339	0	150.586	0	150.339	0	150.586	0
	150.348	0	150.595	0	150.348	0	150.595	0
	150.356	0	150.605	0	150.356	0	150.605	0
	150.364	0	150.615	0	150.364	0	150.615	0
	150.373	0	150.624	0	150.373	0	150.624	0
	150.381	0	150.635	0	150.381	0	150.635	0
	150.39	0	150.645	0	150.39	0	150.645	0
	150.398	0	150.655	0	150.398	0	150.655	0
	150.405	0	150.665	0	150.405	0	150.665	0
	150.412	0	150.675	0	150.412	0	150.675	0
	150.419	0	150.685	0	150.419	0	150.685	0
	150.426	0	150.695	0	150.426	0	150.695	0
	150.433	0	150.706	0	150.433	0	150.706	0
	150.44	0	150.716	0	150.44	0	150.716	0
	150.448	0	150.726	0	150.448	0	150.726	0
	150.456	0	150.736	0	150.456	0	150.736	0
	150.464	0	150.746	0	150.464	0	150.746	0
	150.472	0	150.756	0	150.472	0	150.756	0
	150.48	0	150.767	0	150.48	0	150.767	0
	150.489	0	150.777	0	150.489	0	150.777	0
	150.497	0	150.787	0	150.497	0	150.787	0
	150.505	0	150.797	0	150.505	0	150.797	0
	150.513	0	150.807	0	150.513	0	150.807	0
	150.521	0	150.817	0	150.521	0	150.817	0
	150.529	0	150.827	0	150.529	0	150.827	0
	150.537	0	150.838	0	150.537	0	150.838	0
	150.546	0	150.848	0	150.546	0	150.848	0
	150.554	0	150.858	0	150.554	0	150.858	0
	150.562	0	150.868	0	150.562	0	150.868	0
	150.57	0	150.878	0	150.57	0	150.878	0
	150.578	0	150.888	0	150.578	0	150.888	0
	150.587	0	150.898	0	150.587	0	150.898	0
	150.595	0	150.909	0	150.595	0	150.909	0
	150.603	0	150.919	0	150.603	0	150.919	0
	150.611	0	150.929	0	150.611	0	150.929	0
	150.619	0	150.939	0	150.619	0	150.939	0
	150.628	0	150.949	0	150.628	0	150.949	0
	150.636	0	150.959	0	150.636	0	150.959	0
	150.644	0	150.97	0	150.644	0	150.97	0
	150.652	0	150.98	0	150.652	0	150.98	0
	150.66	0	150.99	0	150.66	0	150.99	0
	150.668	0	151	0	150.668	0	151	0
	150.677	0	151.01	0	150.677	0	151.01	0
	150.685	0	151.02	0	150.685	0	151.02	0
	150.693	0	151.03	0	150.693	0	151.03	0
	150.701	0	151.04	0	150.701	0	151.04	0
	150.709	0	151.049	0	150.709	0	151.049	0
	150.717	0	151.059	0	150.717	0	151.059	0
	150.725	0	151.069	0	150.725	0	151.069	0
	150.733	0	151.078	0	150.733	0	151.078	0
	150.741	0	151.088	0	150.741	0	151.088	0
	150.749	0	151.098	0	150.749	0	151.098	0
	150.757	0	151.107	0	150.757	0	151.107	0
	150.765	0	151.117	0	150.765	0	151.117	0
	150.774	0	151.126	0	150.774	0	151.126	0
	150.782	0	151.136	0	150.782	0	151.136	0
	150.79	0	151.145	0	150.79	0	151.145	0
	150.798	0	151.155	0	150.798	0	151.155	0
	150.806	0	151.164	0	150.806	0	151.164	0
	150.814	0	151.173	0	150.814	0	151.173	0
	150.822	0	151.183	0	150.822	0	151.183	0
	150.83	0	151.192	0	150.83	0	151.192	0
	150.838	0	151.202	0	150.838	0	151.202	0
	150.846	0	151.211	0	150.846	0	151.211	0
	150.855	0	151.221	0	150.855	0	151.221	0
	150.863	0	151.23	0	150.863	0	151.23	0
	150.871	0	151.24	0	150.871	0	151.24	0
	150.879	0	151.249	0	150.879	0	151.249	0
	150.887	0	151.258	0	150.887	0	151.258	0
	150.895	0	151.267	0	150.895	0	151.267	0
	150.903	0	151.276	0	150.903	0	151.276	0
	150.911	0	151.285	0	150.911	0	151.285	0
	150.919	0	151.294	0	150.919	0	151.294	0
	150.927	0	151.303	0	150.927	0	151.303	0
	150.935	0	151.312	0	150.935	0	151.312	0
	150.943	0	151.321	0	150.943	0	151.321	0
	150.952	0	151.33	0	150.952	0	151.33	0
	150.96	0	151.339	0	150.96	0	151.339	0
	150.968	0	151.347	0	150.968	0	151.347	0
	150.976	0	151.356	0	150.976	0	151.356	0
	150.984	0	151.365	0	150.984	0	151.365	0
	150.992	0	151.374	0	150.992	0	151.374	0
	151	0	151.382	0	151	0	151.382	0
	151.008	0	151.391	0	151.008	0	151.391	0
	151.017	0	151.399	0	151.017	0	151.399	0
	151.025	0	151.408	0	151.025	0	151.408	0
	151.033	0	151.416	0	151.033	0	151.416	0
	151.042	0	151.424	0	151.042	0	151.424	0
	151.05	0	151.433	0	151.05	0	151.433	0
	151.058	0	151.441	0	151.058	0	151.441	0
	151.067	0	151.449	0	151.067	0	151.449	0
	151.075	0	151.457	0	151.075	0	151.457	0
	151.083	0	151.466	0	151.083	0	151.466	0
	151.092	0	151.474	0	151.092	0	151.474	0
	151.1	0	151.482	0	151.1	0	151.482	0
	151.108	0	151.49	0	151.108	0	151.49	0
	151.117	0	151.498	0	151.117	0	151.498	0
	151.125	0	151.506	0	151.125	0	151.506	0
	151.133	0	151.514	0	151.133	0	151.514	0
	151.142	0	151.522	0	151.142	0	151.522	0
	151.15	0	151.53	0	151.15	0	151.53	0
	151.159	0	151.537	0	151.159	0	151.537	0
	151.167	0	151.545	0	151.167	0	151.545	0
	151.175	0	151.553	0	151.175	0	151.553	0
	151.184	0	151.561	0	151.184	0	151.561	0
	151.192	0	151.569	0	151.192	0	151.569	0
	151.2	0	151.577	0	151.2	0	151.577	0
	151.209	0	151.584	0	151.209	0	151.584	0
	151.217	0	151.592	0	151.217	0	151.592	0
	151.226	0	151.6	0	151.226	0	151.6	0
	151.234	0	151.608	0	151.234	0	151.608	0
	151.242	0	151.616	0	151.242	0	151.616	0
	151.25	0	151.624	0	151.25	0	151.624	0
	151.259	0	151.631	0	151.259	0	151.631	0
	151.267	0	151.639	0	151.267	0	151.639	0
	151.275	0	151.647	0	151.275	0	151.647	0
	151.284	0	151.655	0	151.284	0	151.655	0
	151.292	0	151.663	0	151.292	0	151.663	0
	151.3	0	151.671	0	151.3	0	151.671	0
	151.309	0	151.678	0	151.309	0	151.678	0
	151.317	0	151.686	0	151.317	0	151.686	0
	151.325	0	151.694	0	151.325	0	151.694	0
	151.334	0	151.702	0	151.334	0	151.702	0
	151.342	0	151.71	0	151.342	0	151.71	0
	151.35	0	151.718	0	151.35	0	151.718	0
	151.359	0	151.726	0	151.359	0	151.726	0
	151.367	0	151.733	0	151.367	0	151.733	0
	151.375	0	151.741	0	151.375	0	151.741	0
	151.383	0	151.749	0	151.383	0	151.749	0
	151.392	0	151.757	0	151.392	0	151.757	0
	151.4	0	151.765	0	151.4	0	151.765	0
	151.408	0	151.773	0	151.408	0	151.773	0
	151.417	0	151.781	0	151.417	0	151.781	0
	151.425	0	151.79	0	151.425	0	151.79	0
	151.433	0	151.798	0	151.433	0	151.798	0
	151.442	0	151.806	0	151.442	0	151.806	0
	151.45	0	151.814	0	151.45	0	151.814	0
	151.458	0	151.822	0	151.458	0	151.822	0
	151.467	0	151.83	0	151.467	0	151.83	0
	151.475	0	151.838	0	151.475	0	151.838	0
	151.483	0	151.846	0	151.483	0	151.846	0
	151.491	0	151.854	0	151.491	0	151.854	0
	151.5	0	151.862	0	151.5	0	151.862	0
	151.508	0	151.87	0	151.508	0	151.87	0
	151.516	0	151.879	0	151.516	0	151.879	0
	151.524	0	151.887	0	151.524	0	151.887	0
	151.533	0	151.895	0	151.533	0	151.895	0
	151.541	0	151.904	0	151.541	0	151.904	0
	151.549	0	151.913	0	151.549	0	151.913	0
	151.557	0	151.922	0	151.557	0	151.922	0
	151.565	0	151.93	0	151.565	0	151.93	0
	151.574	0	151.939	0	151.574	0	151.939	0
	151.582	0	151.948	0	151.582	0	151.948	0
	151.59	0	151.956	0	151.59	0	151.956	0
	151.598	0	151.965	0	151.598	0	151.965	0
	151.606	0	151.974	0	151.606	0	151.974	0
	151.615	0	151.983	0	151.615	0	151.983	0
	151.623	0	151.991	0	151.623	0	151.991	0
	151.631	0	152	0	151.631	0	152	0
	151.639	0	152.009	0	151.639	0	152.009	0
	151.647	0	152.018	0	151.647	0	152.018	0
	151.656	0	152.027	0	151.656	0	152.027	0
	151.664	0	152.036	0	151.664	0	152.036	0
	151.672	0	152.045	0	151.672	0	152.045	0
	151.68	0	152.054	0	151.68	0	152.054	0
	151.688	0	152.063	0	151.688	0	152.063	0
	151.697	0	152.072	0	151.697	0	152.072	0
	151.705	0	152.081	0	151.705	0	152.081	0
	151.713	0	152.091	0	151.713	0	152.091	0
	151.722	0	152.1	0	151.722	0	152.1	0
	151.73	0	152.109	0	151.73	0	152.109	0
	151.738	0	152.118	0	151.738	0	152.118	0
	151.746	0	152.127	0	151.746	0	152.127	0
	151.755	0	152.136	0	151.755	0	152.136	0
	151.763	0	152.145	0	151.763	0	152.145	0
	151.772	0	152.154	0	151.772	0	152.154	0
	151.78	0	152.164	0	151.78	0	152.164	0
	151.789	0	152.173	0	151.789	0	152.173	0
	151.797	0	152.182	0	151.797	0	152.182	0
	151.806	0	152.191	0	151.806	0	152.191	0
	151.814	0	152.2	0	151.814	0	152.2	0
	151.822	0	152.209	0	151.822	0	152.209	0
	151.831	0	152.219	0	151.831	0	152.219	0
	151.839	0	152.228	0	151.839	0	152.228	0
	151.848	0	152.237	0	151.848	0	152.237	0
	151.856	0	152.246	0	151.856	0	152.246	0
	151.865	0	152.255	0	151.865	0	152.255	0
	151.873	0	152.264	0	151.873	0	152.264	0
	151.882	0	152.273	0	151.882	0	152.273	0
	151.89	0	152.282	0	151.89	0	152.282	0
	151.899	0	152.291	0	151.899	0	152.291	0
	151.907	0	152.3	0	151.907	0	152.3	0
	151.915	0	152.31	0	151.915	0	152.31	0
	151.924	0	152.319	0	151.924	0	152.319	0
	151.932	0	152.328	0	151.932	0	152.328	0
	151.941	0	152.337	0	151.941	0	152.337	0
	151.949	0	152.346	0	151.949	0	152.346	0
	151.958	0	152.355	0	151.958	0	152.355	0
	151.966	0	152.364	0	151.966	0	152.364	0
	151.975	0	152.373	0	151.975	0	152.373	0
	151.983	0	152.382	0	151.983	0	152.382	0
	151.992	0	152.391	0	151.992	0	152.391	0
	152	0	152.4	0	152	0	152.4	0
	152.009	0	152.409	0	152.009	0	152.409	0
	152.018	0	152.418	0	152.018	0	152.418	0
	152.027	0	152.427	0	152.027	0	152.427	0
	152.035	0	152.436	0	152.035	0	152.436	0
	152.044	0	152.445	0	152.044	0	152.445	0
	152.053	0	152.455	0	152.053	0	152.455	0
	152.062	0	152.464	0	152.062	0	152.464	0
	152.071	0	152.473	0	152.071	0	152.473	0
	152.08	0	152.482	0	152.08	0	152.482	0
	152.089	0	152.491	0	152.089	0	152.491	0
	152.098	0	152.5	0	152.098	0	152.5	0
	152.107	0	152.509	0	152.107	0	152.509	0
	152.116	0	152.518	0	152.116	0	152.518	0
	152.126	0	152.527	0	152.126	0	152.527	0
	152.135	0	152.536	0	152.135	0	152.536	0
	152.144	0	152.545	0	152.144	0	152.545	0
	152.153	0	152.554	0	152.153	0	152.554	0
	152.162	0	152.563	0	152.162	0	152.563	0
	152.171	0	152.572	0	152.171	0	152.572	0
	152.18	0	152.581	0	152.18	0	152.581	0
	152.189	0	152.59	0	152.189	0	152.59	0
	152.198	0	152.599	0	152.198	0	152.599	0
	152.208	0	152.608	0	152.208	0	152.608	0
	152.217	0	152.617	0	152.217	0	152.617	0
	152.226	0	152.625	0	152.226	0	152.625	0
	152.235	0	152.634	0	152.235	0	152.634	0
	152.244	0	152.643	0	152.244	0	152.643	0
	152.253	0	152.652	0	152.253	0	152.652	0
	152.262	0	152.661	0	152.262	0	152.661	0
	152.271	0	152.67	0	152.271	0	152.67	0
	152.281	0	152.679	0	152.281	0	152.679	0
	152.29	0	152.688	0	152.29	0	152.688	0
	152.299	0	152.697	0	152.299	0	152.697	0
	152.308	0	152.706	0	152.308	0	152.706	0
	152.317	0	152.715	0	152.317	0	152.715	0
	152.327	0	152.724	0	152.327	0	152.724	0
	152.336	0	152.733	0	152.336	0	152.733	0
	152.345	0	152.742	0	152.345	0	152.742	0
	152.354	0	152.751	0	152.354	0	152.751	0
	152.363	0	152.76	0	152.363	0	152.76	0
	152.372	0	152.768	0	152.372	0	152.768	0
	152.38	0	152.777	0	152.38	0	152.777	0
	152.389	0	152.787	0	152.389	0	152.787	0
	152.398	0	152.796	0	152.398	0	152.796	0
	152.407	0	152.804	0	152.407	0	152.804	0
	152.416	0	152.813	0	152.416	0	152.813	0
	152.425	0	152.822	0	152.425	0	152.822	0
	152.434	0	152.831	0	152.434	0	152.831	0
	152.444	0	152.84	0	152.444	0	152.84	0
	152.453	0	152.849	0	152.453	0	152.849	0.001
	152.462	0	152.858	0	152.462	0	152.858	0.001
	152.471	0	152.867	0	152.471	0	152.867	0.001
	152.481	0	152.876	0	152.481	0	152.876	0.001
	152.491	0	152.884	0	152.491	0	152.884	0.001
	152.5	0	152.893	0	152.5	0	152.893	0.001
	152.509	0	152.902	0	152.509	0	152.902	0.001
	152.519	0	152.911	0	152.519	0	152.911	0.001
	152.529	0	152.92	0	152.529	0	152.92	0.001
	152.538	0	152.929	0	152.538	0	152.929	0.001
	152.548	0	152.938	0	152.548	0	152.938	0.001
	152.558	0	152.947	0	152.558	0	152.947	0.001
	152.568	0	152.956	0	152.568	0	152.956	0.001
	152.578	0	152.964	0	152.578	0	152.964	0.001
	152.588	0	152.973	0	152.588	0	152.973	0.001
	152.597	0	152.982	0	152.597	0	152.982	0.001
	152.607	0	152.991	0	152.607	0	152.991	0.001
	152.617	0	153	0	152.617	0	153	0.001
	152.627	0	153.009	0	152.627	0	153.009	0.001
	152.637	0	153.019	0	152.637	0	153.019	0.001
	152.647	0	153.028	0	152.647	0	153.028	0.001
	152.658	0	153.038	0	152.658	0	153.038	0.001
	152.668	0	153.047	0	152.668	0	153.047	0.001
	152.678	0	153.057	0	152.678	0	153.057	0.001
	152.688	0	153.066	0	152.688	0	153.066	0.001
	152.698	0	153.076	0	152.698	0	153.076	0.001
	152.708	0	153.085	0	152.708	0	153.085	0.001
	152.718	0	153.095	0	152.718	0	153.095	0.001
	152.728	0	153.104	0	152.728	0	153.104	0.001
	152.738	0	153.114	0	152.738	0	153.114	0.001
	152.747	0	153.123	0	152.747	0	153.123	0.001
	152.757	0	153.133	0	152.757	0	153.133	0.001
	152.767	0	153.142	0	152.767	0	153.142	0.001
	152.777	0	153.152	0	152.777	0	153.152	0.001
	152.786	0	153.161	0	152.786	0	153.161	0.001
	152.796	0	153.171	0	152.796	0	153.171	0.001
	152.806	0	153.181	0	152.806	0	153.181	0.001
	152.815	0	153.19	0	152.815	0	153.19	0.001
	152.825	0	153.2	0	152.825	0	153.2	0.001
	152.835	0	153.21	0	152.835	0	153.21	0.001
	152.845	0	153.219	0	152.845	0	153.219	0.001
	152.854	0	153.229	0	152.854	0	153.229	0.001
	152.864	0	153.239	0	152.864	0	153.239	0.001
	152.874	0	153.248	0	152.874	0	153.248	0.001
	152.883	0	153.258	0	152.883	0	153.258	0.001
	152.893	0	153.268	0	152.893	0	153.268	0.001
	152.903	0	153.277	0	152.903	0	153.277	0.001
	152.913	0	153.287	0	152.913	0	153.287	0.001
	152.922	0	153.297	0	152.922	0	153.297	0.001
	152.932	0	153.307	0	152.932	0	153.307	0.001
	152.942	0	153.316	0	152.942	0	153.316	0.001
	152.951	0	153.326	0	152.951	0	153.326	0.001
	152.961	0	153.336	0	152.961	0	153.336	0.001
	152.971	0	153.346	0	152.971	0	153.346	0.001
	152.981	0	153.356	0	152.981	0	153.356	0.001
	152.99	0	153.365	0	152.99	0	153.365	0.001
	153	0	153.375	0	153	0	153.375	0.001
	153.01	0	153.385	0	153.01	0	153.385	0.001
	153.02	0	153.395	0	153.02	0	153.395	0.001
	153.031	0	153.405	0	153.031	0	153.405	0.001
	153.041	0	153.415	0	153.041	0	153.415	0.001
	153.051	0	153.425	0	153.051	0	153.425	0.001
	153.062	0	153.435	0	153.062	0	153.435	0.001
	153.072	0	153.446	0	153.072	0	153.446	0.001
	153.083	0	153.456	0	153.083	0	153.456	0.001
	153.093	0	153.466	0	153.093	0	153.466	0.001
	153.104	0	153.476	0	153.104	0	153.476	0.001
	153.114	0	153.487	0	153.114	0	153.487	0.001
	153.125	0	153.497	0	153.125	0	153.497	0.001
	153.135	0	153.507	0	153.135	0	153.507	0.001
	153.146	0	153.517	0	153.146	0	153.517	0.001
	153.156	0	153.528	0	153.156	0	153.528	0.001
	153.166	0	153.538	0	153.166	0	153.538	0.001
	153.177	0	153.549	0	153.177	0	153.549	0.001
	153.187	0	153.559	0	153.187	0	153.559	0.001
	153.197	0	153.569	0	153.197	0	153.569	0.001
	153.208	0	153.579	0	153.208	0	153.579	0.001
	153.218	0	153.59	0	153.218	0	153.59	0.001
	153.228	0	153.6	0	153.228	0	153.6	0.001
	153.239	0	153.61	0	153.239	0	153.61	0.001
	153.249	0	153.62	0	153.249	0	153.62	0.001
	153.259	0	153.631	0	153.259	0	153.631	0.001
	153.27	0	153.641	0	153.27	0	153.641	0.001
	153.28	0	153.651	0	153.28	0	153.651	0.001
	153.29	0	153.661	0	153.29	0	153.661	0.001
	153.3	0	153.671	0	153.3	0	153.671	0.001
	153.311	0	153.681	0	153.311	0	153.681	0.001
	153.321	0	153.691	0	153.321	0	153.691	0.001
	153.332	0	153.701	0	153.332	0	153.701	0.001
	153.342	0	153.711	0	153.342	0	153.711	0.001
	153.352	0	153.721	0	153.352	0	153.721	0.001
	153.363	0	153.731	0	153.363	0	153.731	0.001
	153.373	0	153.741	0	153.373	0	153.741	0.001
	153.384	0	153.751	0	153.384	0	153.751	0.001
	153.394	0	153.76	0	153.394	0	153.76	0.001
	153.405	0	153.77	0	153.405	0	153.77	0.001
	153.415	0	153.78	0	153.415	0	153.78	0.001
	153.425	0	153.789	0	153.425	0	153.789	0.001
	153.436	0	153.799	0	153.436	0	153.799	0.001
	153.446	0	153.808	0	153.446	0	153.808	0.001
	153.457	0	153.818	0	153.457	0	153.818	0.001
	153.467	0	153.827	0	153.467	0	153.827	0.001
	153.477	0	153.837	0	153.477	0	153.837	0.001
	153.488	0	153.846	0	153.488	0	153.846	0.001
	153.498	0	153.855	0	153.498	0	153.855	0.001
	153.508	0	153.864	0	153.508	0	153.864	0.001
	153.518	0	153.873	0	153.518	0	153.873	0.001
	153.529	0	153.882	0	153.529	0	153.882	0.001
	153.539	0	153.891	0	153.539	0	153.891	0.001
	153.549	0	153.9	0	153.549	0	153.9	0.001
	153.559	0	153.909	0	153.559	0	153.909	0.001
	153.57	0	153.919	0	153.57	0	153.919	0.001
	153.58	0	153.928	0	153.58	0	153.928	0.001
	153.59	0	153.937	0	153.59	0	153.937	0.001
	153.6	0	153.946	0	153.6	0	153.946	0.001
	153.61	0	153.955	0	153.61	0	153.955	0.001
	153.62	0	153.964	0	153.62	0	153.964	0.001
	153.63	0	153.973	0	153.63	0	153.973	0.001
	153.64	0	153.982	0	153.64	0	153.982	0.001
	153.65	0	153.991	0	153.65	0	153.991	0.001
	153.66	0	154	0	153.66	0	154	0.001
	153.669	0	154.01	0	153.669	0	154.01	0.001
	153.679	0	154.02	0	153.679	0	154.02	0.001
	153.689	0	154.03	0	153.689	0	154.03	0.001
	153.698	0	154.04	0	153.698	0	154.04	0.001
	153.708	0	154.049	0	153.708	0	154.049	0.001
	153.718	0	154.059	0	153.718	0	154.059	0.001
	153.727	0	154.069	0	153.727	0	154.069	0.001
	153.736	0	154.079	0	153.736	0	154.079	0.001
	153.746	0	154.089	0	153.746	0	154.089	0.001
	153.755	0	154.099	0	153.755	0	154.099	0.001
	153.764	0	154.109	0	153.764	0	154.109	0.001
	153.773	0	154.119	0	153.773	0	154.119	0.001
	153.782	0	154.129	0	153.782	0	154.129	0.001
	153.792	0	154.139	0	153.792	0	154.139	0.001
	153.8	0	154.15	0	153.8	0	154.15	0.001
	153.809	0	154.16	0	153.809	0	154.16	0.001
	153.818	0	154.17	0	153.818	0	154.17	0.001
	153.827	0	154.18	0	153.827	0	154.18	0.001
	153.835	0	154.19	0	153.835	0	154.19	0.001
	153.844	0	154.2	0	153.844	0	154.2	0.001
	153.853	0	154.21	0	153.853	0	154.21	0.001
	153.861	0	154.219	0	153.861	0	154.219	0.001
	153.87	0	154.229	0	153.87	0	154.229	0.001
	153.879	0	154.239	0	153.879	0	154.239	0.001
	153.887	0	154.249	0	153.887	0	154.249	0.001
	153.896	0	154.258	0	153.896	0	154.258	0.001
	153.905	0	154.268	0	153.905	0	154.268	0.001
	153.913	0	154.278	0	153.913	0	154.278	0.001
	153.922	0	154.288	0	153.922	0	154.288	0.001
	153.931	0	154.297	0	153.931	0	154.297	0.001
	153.939	0	154.307	0	153.939	0	154.307	0.001
	153.947	0	154.317	0	153.947	0	154.317	0.001
	153.954	0	154.326	0	153.954	0	154.326	0.001
	153.962	0	154.336	0	153.962	0	154.336	0.001
	153.97	0	154.346	0	153.97	0	154.346	0.001
	153.977	0	154.355	0	153.977	0	154.355	0.001
	153.985	0	154.365	0	153.985	0	154.365	0.001
	153.992	0	154.375	0	153.992	0	154.375	0.001
	154	0	154.385	0	154	0	154.385	0.001
	154.008	0	154.395	0	154.008	0	154.395	0.001
	154.017	0	154.404	0	154.017	0	154.404	0.001
	154.026	0	154.414	0	154.026	0	154.414	0.001
	154.035	0	154.424	0	154.035	0	154.424	0.001
	154.045	0	154.434	0	154.045	0	154.434	0.001
	154.054	0	154.445	0	154.054	0	154.445	0.001
	154.064	0	154.455	0	154.064	0	154.455	0.001
	154.073	0	154.465	0	154.073	0	154.465	0.001
	154.082	0	154.475	0	154.082	0	154.475	0.001
	154.092	0	154.485	0	154.092	0	154.485	0.001
	154.101	0	154.495	0	154.101	0	154.495	0.001
	154.111	0	154.505	0	154.111	0	154.505	0.001
	154.12	0	154.515	0	154.12	0	154.515	0.001
	154.13	0	154.526	0	154.13	0	154.526	0.001
	154.139	0	154.536	0	154.139	0	154.536	0.001
	154.149	0	154.546	0	154.149	0	154.546	0.001
	154.158	0	154.556	0	154.158	0	154.556	0.001
	154.167	0	154.566	0	154.167	0	154.566	0.001
	154.176	0	154.576	0	154.176	0	154.576	0.001
	154.186	0	154.586	0	154.186	0	154.586	0.001
	154.195	0	154.595	0	154.195	0	154.595	0.001
	154.204	0	154.605	0	154.204	0	154.605	0.001
	154.213	0	154.615	0	154.213	0	154.615	0.001
	154.222	0	154.625	0	154.222	0	154.625	0.001
	154.231	0	154.634	0	154.231	0	154.634	0.001
	154.24	0	154.644	0	154.24	0	154.644	0.001
	154.249	0	154.653	0	154.249	0	154.653	0.001
	154.257	0	154.663	0	154.257	0	154.663	0.001
	154.266	0	154.672	0	154.266	0	154.672	0.001
	154.275	0	154.681	0	154.275	0	154.681	0.001
	154.283	0	154.691	0	154.283	0	154.691	0.001
	154.292	0	154.7	0	154.292	0	154.7	0.001
	154.3	0	154.709	0	154.3	0	154.709	0.001
	154.308	0	154.718	0	154.308	0	154.718	0.001
	154.317	0	154.727	0	154.317	0	154.727	0.001
	154.325	0	154.736	0	154.325	0	154.736	0.001
	154.333	0	154.746	0	154.333	0	154.746	0.001
	154.341	0	154.755	0	154.341	0	154.755	0.001
	154.35	0	154.764	0	154.35	0	154.764	0.001
	154.358	0	154.773	0	154.358	0	154.773	0.001
	154.366	0	154.782	0	154.366	0	154.782	0.001
	154.374	0	154.791	0	154.374	0	154.791	0.001
	154.382	0	154.8	0	154.382	0	154.8	0.001
	154.39	0	154.809	0	154.39	0	154.809	0.001
	154.398	0	154.818	0	154.398	0	154.818	0.001
	154.406	0	154.827	0	154.406	0	154.827	0.001
	154.414	0	154.836	0	154.414	0	154.836	0.001
	154.422	0	154.846	0	154.422	0	154.846	0.001
	154.43	0	154.855	0	154.43	0	154.855	0.001
	154.438	0	154.864	0	154.438	0	154.864	0.001
	154.446	0	154.873	0	154.446	0	154.873	0.001
	154.454	0	154.882	0	154.454	0	154.882	0.001
	154.462	0	154.891	0	154.462	0	154.891	0.001
	154.47	0	154.899	0	154.47	0	154.899	0.001
	154.479	0	154.908	0	154.479	0	154.908	0.001
	154.487	0	154.916	0	154.487	0	154.916	0.001
	154.495	0	154.924	0	154.495	0	154.924	0.001
	154.503	0	154.933	0	154.503	0	154.933	0.001
	154.511	0	154.941	0	154.511	0	154.941	0.001
	154.519	0	154.95	0	154.519	0	154.95	0.001
	154.527	0	154.958	0	154.527	0	154.958	0.001
	154.536	0	154.966	0	154.536	0	154.966	0.001
	154.544	0	154.975	0	154.544	0	154.975	0.001
	154.552	0	154.983	0	154.552	0	154.983	0.001
	154.56	0	154.992	0	154.56	0	154.992	0.001
	154.568	0	155	0	154.568	0	155	0.001
	154.576	0	155.008	0	154.576	0	155.008	0.001
	154.584	0	155.017	0	154.584	0	155.017	0.001
	154.592	0	155.025	0	154.592	0	155.025	0.001
	154.6	0	155.034	0	154.6	0	155.034	0.001
	154.608	0	155.042	0	154.608	0	155.042	0.001
	154.616	0	155.051	0	154.616	0	155.051	0.001
	154.624	0	155.059	0	154.624	0	155.059	0.001
	154.632	0	155.068	0	154.632	0	155.068	0.001
	154.64	0	155.076	0	154.64	0	155.076	0.001
	154.648	0	155.084	0	154.648	0	155.084	0.001
	154.656	0	155.093	0	154.656	0	155.093	0.001
	154.664	0	155.101	0	154.664	0	155.101	0.001
	154.672	0	155.11	0	154.672	0	155.11	0.001
	154.68	0	155.119	0	154.68	0	155.119	0.001
	154.688	0	155.127	0	154.688	0	155.127	0.001
	154.696	0	155.136	0	154.696	0	155.136	0.001
	154.704	0	155.145	0	154.704	0	155.145	0.001
	154.712	0	155.153	0	154.712	0	155.153	0.001
	154.72	0	155.162	0	154.72	0	155.162	0.001
	154.728	0	155.17	0	154.728	0	155.17	0.001
	154.736	0	155.179	0	154.736	0	155.179	0.001
	154.744	0	155.188	0	154.744	0	155.188	0.001
	154.752	0	155.197	0	154.752	0	155.197	0.001
	154.76	0	155.206	0	154.76	0	155.206	0.001
	154.768	0	155.215	0	154.768	0	155.215	0.001
	154.776	0	155.224	0	154.776	0	155.224	0.001
	154.784	0	155.233	0	154.784	0	155.233	0.001
	154.792	0	155.242	0	154.792	0	155.242	0.001
	154.8	0	155.251	0	154.8	0	155.251	0.001
	154.808	0	155.26	0	154.808	0	155.26	0.001
	154.816	0	155.268	0	154.816	0	155.268	0.001
	154.824	0	155.277	0	154.824	0	155.277	0.001
	154.832	0	155.286	0	154.832	0	155.286	0.001
	154.84	0	155.295	0	154.84	0	155.295	0.001
	154.848	0	155.303	0	154.848	0	155.303	0.001
	154.856	0	155.312	0	154.856	0	155.312	0.001
	154.864	0	155.32	0	154.864	0	155.32	0.001
	154.872	0	155.329	0	154.872	0	155.329	0.001
	154.88	0	155.337	0	154.88	0	155.337	0.001
	154.888	0	155.346	0	154.888	0	155.346	0.001
	154.896	0	155.354	0	154.896	0	155.354	0.001
	154.904	0	155.362	0	154.904	0	155.362	0.001
	154.912	0	155.371	0	154.912	0	155.371	0.001
	154.92	0	155.379	0	154.92	0	155.379	0.001
	154.928	0	155.386	0	154.928	0	155.386	0.001
	154.936	0	155.394	0	154.936	0	155.394	0.001
	154.944	0	155.402	0	154.944	0	155.402	0.001
	154.952	0	155.409	0	154.952	0	155.409	0.001
	154.96	0	155.417	0	154.96	0	155.417	0.001
	154.968	0	155.424	0	154.968	0	155.424	0.001
	154.976	0	155.432	0	154.976	0	155.432	0.001
	154.984	0	155.44	0	154.984	0	155.44	0.001
	154.992	0	155.448	0	154.992	0	155.448	0.001
	155	0	155.456	0	155	0	155.456	0.001
	155.009	0	155.464	0	155.009	0	155.464	0.001
	155.017	0	155.472	0	155.017	0	155.472	0.001
	155.026	0	155.48	0	155.026	0	155.48	0.001
	155.034	0	155.488	0	155.034	0	155.488	0.001
	155.043	0	155.497	0	155.043	0	155.497	0.001
	155.052	0	155.505	0	155.052	0	155.505	0.001
	155.061	0	155.513	0	155.061	0	155.513	0.001
	155.07	0	155.521	0	155.07	0	155.521	0.001
	155.078	0	155.529	0	155.078	0	155.529	0.001
	155.088	0	155.537	0	155.088	0	155.537	0.001
	155.097	0	155.545	0	155.097	0	155.545	0.001
	155.106	0	155.553	0	155.106	0	155.553	0.001
	155.115	0	155.561	0	155.115	0	155.561	0.001
	155.124	0	155.57	0	155.124	0	155.57	0.001
	155.134	0	155.578	0	155.134	0	155.578	0.001
	155.143	0	155.586	0	155.143	0	155.586	0.001
	155.153	0	155.594	0	155.153	0	155.594	0.001
	155.162	0	155.602	0	155.162	0	155.602	0.001
	155.172	0	155.61	0	155.172	0	155.61	0.001
	155.181	0	155.618	0	155.181	0	155.618	0.001
	155.191	0	155.626	0	155.191	0	155.626	0.001
	155.2	0	155.635	0	155.2	0	155.635	0.001
	155.209	0	155.643	0	155.209	0	155.643	0.001
	155.219	0	155.651	0	155.219	0	155.651	0.001
	155.228	0	155.659	0	155.228	0	155.659	0.001
	155.237	0	155.667	0	155.237	0	155.667	0.001
	155.246	0	155.675	0	155.246	0	155.675	0.001
	155.255	0	155.683	0	155.255	0	155.683	0.001
	155.264	0	155.691	0	155.264	0	155.691	0.001
	155.272	0	155.7	0	155.272	0	155.7	0.001
	155.281	0	155.708	0	155.281	0	155.708	0.001
	155.29	0	155.716	0	155.29	0	155.716	0.001
	155.299	0	155.724	0	155.299	0	155.724	0.001
	155.307	0	155.732	0	155.307	0	155.732	0.001
	155.316	0	155.74	0	155.316	0	155.74	0.001
	155.324	0	155.748	0	155.324	0	155.748	0.001
	155.333	0	155.756	0	155.333	0	155.756	0.001
	155.341	0	155.764	0	155.341	0	155.764	0.001
	155.35	0	155.773	0	155.35	0	155.773	0.001
	155.358	0	155.781	0	155.358	0	155.781	0.001
	155.367	0	155.789	0	155.367	0	155.789	0.001
	155.375	0	155.797	0	155.375	0	155.797	0.001
	155.383	0	155.805	0	155.383	0	155.805	0.001
	155.392	0	155.813	0	155.392	0	155.813	0.001
	155.4	0	155.821	0	155.4	0	155.821	0.001
	155.408	0	155.829	0	155.408	0	155.829	0.001
	155.417	0	155.838	0	155.417	0	155.838	0.001
	155.425	0	155.846	0	155.425	0	155.846	0.001
	155.433	0	155.854	0	155.433	0	155.854	0.001
	155.442	0	155.862	0	155.442	0	155.862	0.001
	155.45	0	155.87	0	155.45	0	155.87	0.001
	155.458	0	155.878	0	155.458	0	155.878	0.001
	155.466	0	155.886	0	155.466	0	155.886	0.001
	155.474	0	155.894	0	155.474	0	155.894	0.001
	155.483	0	155.903	0	155.483	0	155.903	0.001
	155.491	0	155.911	0	155.491	0	155.911	0.001
	155.499	0	155.919	0	155.499	0	155.919	0.001
	155.507	0	155.927	0	155.507	0	155.927	0.001
	155.515	0	155.935	0	155.515	0	155.935	0.001
	155.524	0	155.943	0	155.524	0	155.943	0.001
	155.532	0	155.951	0	155.532	0	155.951	0.001
	155.54	0	155.959	0	155.54	0	155.959	0.001
	155.548	0	155.968	0	155.548	0	155.968	0.001
	155.557	0	155.976	0	155.557	0	155.976	0.001
	155.565	0	155.984	0	155.565	0	155.984	0.001
	155.573	0	155.992	0	155.573	0	155.992	0.001
	155.581	0	156	0	155.581	0	156	0.001
	155.589	0	156.008	0	155.589	0	156.008	0.001
	155.598	0	156.017	0	155.598	0	156.017	0.001
	155.606	0	156.025	0	155.606	0	156.025	0.001
	155.614	0	156.033	0	155.614	0	156.033	0.001
	155.623	0	156.041	0	155.623	0	156.041	0.001
	155.631	0	156.049	0	155.631	0	156.049	0.001
	155.639	0	156.057	0	155.639	0	156.057	0.001
	155.648	0	156.065	0	155.648	0	156.065	0.001
	155.656	0	156.073	0	155.656	0	156.073	0.001
	155.665	0	156.081	0	155.665	0	156.081	0.001
	155.673	0	156.089	0	155.673	0	156.089	0.001
	155.681	0	156.097	0	155.681	0	156.097	0.001
	155.69	0	156.104	0	155.69	0	156.104	0.001
	155.698	0	156.112	0	155.698	0	156.112	0.001
	155.707	0	156.12	0	155.707	0	156.12	0.001
	155.715	0	156.128	0	155.715	0	156.128	0.001
	155.723	0	156.136	0	155.723	0	156.136	0.001
	155.732	0	156.144	0	155.732	0	156.144	0.001
	155.74	0	156.152	0	155.74	0	156.152	0.001
	155.748	0	156.16	0	155.748	0	156.16	0.001
	155.757	0	156.168	0	155.757	0	156.168	0.001
	155.765	0	156.177	0	155.765	0	156.177	0.001
	155.774	0	156.185	0	155.774	0	156.185	0.001
	155.782	0	156.194	0	155.782	0	156.194	0.001
	155.79	0	156.202	0	155.79	0	156.202	0.001
	155.799	0	156.211	0	155.799	0	156.211	0.001
	155.807	0	156.22	0	155.807	0	156.22	0.001
	155.816	0	156.229	0	155.816	0	156.229	0.001
	155.824	0	156.237	0	155.824	0	156.237	0.001
	155.832	0	156.246	0	155.832	0	156.246	0.001
	155.841	0	156.255	0	155.841	0	156.255	0.001
	155.849	0	156.264	0	155.849	0	156.264	0.001
	155.857	0	156.272	0	155.857	0	156.272	0.001
	155.866	0	156.281	0	155.866	0	156.281	0.001
	155.874	0	156.29	0	155.874	0	156.29	0.001
	155.883	0	156.298	0	155.883	0	156.298	0.001
	155.891	0	156.307	0	155.891	0	156.307	0.001
	155.899	0	156.316	0	155.899	0	156.316	0.001
	155.908	0	156.325	0	155.908	0	156.325	0.001
	155.916	0	156.333	0	155.916	0	156.333	0.001
	155.925	0	156.342	0	155.925	0	156.342	0.001
	155.933	0	156.35	0	155.933	0	156.35	0.001
	155.941	0	156.359	0	155.941	0	156.359	0.001
	155.95	0	156.367	0	155.95	0	156.367	0.001
	155.958	0	156.376	0	155.958	0	156.376	0.001
	155.966	0	156.384	0	155.966	0	156.384	0.001
	155.975	0	156.392	0	155.975	0	156.392	0.001
	155.983	0	156.401	0	155.983	0	156.401	0.001
	155.992	0	156.409	0	155.992	0	156.409	0.001
	156	0	156.417	0	156	0	156.417	0.001
	156.008	0	156.426	0	156.008	0	156.426	0.001
	156.017	0	156.434	0	156.017	0	156.434	0.001
	156.025	0	156.442	0	156.025	0	156.442	0.001
	156.033	0	156.45	0	156.033	0	156.45	0.001
	156.041	0	156.458	0	156.041	0	156.458	0.001
	156.049	0	156.467	0	156.049	0	156.467	0.001
	156.057	0	156.475	0	156.057	0	156.475	0.001
	156.065	0	156.483	0	156.065	0	156.483	0.001
	156.073	0	156.491	0	156.073	0	156.491	0.001
	156.082	0	156.499	0	156.082	0	156.499	0.001
	156.09	0	156.507	0	156.09	0	156.507	0.001
	156.098	0	156.516	0	156.098	0	156.516	0.001
	156.105	0	156.524	0	156.105	0	156.524	0.001
	156.113	0	156.532	0	156.113	0	156.532	0.001
	156.121	0	156.54	0	156.121	0	156.54	0.001
	156.129	0	156.548	0	156.129	0	156.548	0.001
	156.137	0	156.556	0	156.137	0	156.556	0.001
	156.145	0	156.564	0.001	156.145	0	156.564	0.001
	156.152	0	156.573	0.001	156.152	0	156.573	0.001
	156.16	0	156.581	0.001	156.16	0	156.581	0.001
	156.168	0	156.589	0.001	156.168	0	156.589	0.001
	156.175	0	156.597	0.001	156.175	0	156.597	0.001
	156.182	0	156.605	0.001	156.182	0	156.605	0.001
	156.19	0	156.613	0.001	156.19	0	156.613	0.001
	156.197	0	156.621	0.001	156.197	0	156.621	0.001
	156.204	0	156.629	0.001	156.204	0	156.629	0.001
	156.21	0	156.637	0.001	156.21	0	156.637	0.001
	156.217	0	156.645	0.001	156.217	0	156.645	0.001
	156.223	0	156.653	0.001	156.223	0	156.653	0.001
	156.23	0	156.661	0.001	156.23	0	156.661	0.001
	156.236	0	156.669	0.001	156.236	0	156.669	0.001
	156.242	0	156.677	0.001	156.242	0	156.677	0.001
	156.248	0	156.685	0.001	156.248	0	156.685	0.001
	156.253	0	156.694	0.001	156.253	0	156.694	0.001
	156.258	0	156.702	0.001	156.258	0	156.702	0.001
	156.263	0	156.71	0.001	156.263	0	156.71	0.001
	156.268	0	156.718	0.001	156.268	0	156.718	0.001
[truncated: 14,229 more rows]

## Sheet: Fig. 6(c)
Fig. 6(c)		Percentage of total overflow volume (%)_Dike height: 3 m	Percentage of total overflow volume (%)_Dike height: 5 m	Percentage of total overflow volume (%)_Dike height: 10 m
	Case1	100	99.08	99.16
	Case2	99.23	100	100
	Case3	98.66	97.72	92.21
	Case4	98.14	98.66	93.38
	Case5	94.57	91.15	78.52
	Case6	94.55	91.94	79.27
	Case7	94.16	89.04	69.97
	Case8	93.52	90.68	70.66

## Sheet: Fig. 7(a)
Fig. 7(a)
	Time (s)	Water level at center of top of coastal dike (m)_Case1, Dike height: 3 m	Time (s)	Water level at center of top of coastal dike (m)_Case3, Dike height: 3 m	Time (s)	Water level at center of top of coastal dike (m)_Case5, Dike height: 3 m	Time (s)	Water level at center of top of coastal dike (m)_Case7, Dike height: 3 m		Time (s)	Water level at center of top of coastal dike (m)_Case1, Dike height: 5 m	Time (s)	Water level at center of top of coastal dike (m)_Case3, Dike height: 5 m	Time (s)	Water level at center of top of coastal dike (m)_Case5, Dike height: 5 m	Time (s)	Water level at center of top of coastal dike (m)_Case7, Dike height: 5 m		Time (s)	Water level at center of top of coastal dike (m)_Case1, Dike height: 10 m	Time (s)	Water level at center of top of coastal dike (m)_Case3, Dike height: 10 m	Time (s)	Water level at center of top of coastal dike (m)_Case5, Dike height: 10 m	Time (s)	Water level at center of top of coastal dike (m)_Case7, Dike height: 10 m
	150	0	150	0	150	0	150	0		150	0	150	0	150	0	150	0		150	0	150	0	150	0	150	0
	150.008	0	150.008	0	150.009	0	150.004	0		150.008	0	150.008	0	150.008	0	150.006	0		150.01	0	150.006	0	150.008	0	150.006	0
	150.015	0	150.017	0	150.017	0	150.009	0		150.017	0	150.017	0	150.017	0	150.013	0		150.019	0	150.013	0	150.017	0	150.012	0
	150.024	0	150.025	0	150.026	0	150.014	0		150.025	0	150.025	0	150.026	0	150.019	0		150.029	0	150.02	0	150.025	0	150.02	0
	150.032	0	150.033	0	150.034	0	150.02	0		150.033	0	150.032	0	150.035	0	150.026	0		150.039	0	150.027	0	150.034	0	150.027	0
	150.041	0	150.041	0	150.043	0	150.026	0		150.041	0	150.04	0	150.044	0	150.032	0		150.048	0	150.035	0	150.042	0	150.035	0
	150.049	0	150.05	0	150.051	0	150.032	0		150.049	0	150.047	0	150.053	0	150.039	0		150.058	0	150.043	0	150.051	0	150.043	0
	150.058	0	150.058	0	150.06	0	150.039	0		150.057	0	150.053	0	150.062	0	150.046	0		150.067	0	150.05	0	150.059	0	150.052	0
	150.067	0	150.067	0	150.069	0	150.046	0		150.066	0	150.06	0	150.071	0	150.053	0		150.077	0	150.058	0	150.068	0	150.06	0
	150.077	0	150.075	0	150.077	0	150.053	0		150.074	0	150.067	0	150.08	0	150.06	0		150.086	0	150.066	0	150.076	0	150.069	0
	150.086	0	150.083	0	150.086	0	150.061	0		150.082	0	150.074	0	150.089	0	150.067	0		150.096	0	150.074	0	150.085	0	150.077	0
	150.095	0	150.092	0	150.094	0	150.069	0		150.091	0	150.082	0	150.098	0	150.074	0		150.106	0	150.082	0	150.094	0	150.086	0
	150.104	0	150.1	0	150.103	0	150.077	0		150.099	0	150.09	0	150.107	0	150.081	0		150.115	0	150.09	0	150.102	0	150.094	0
	150.113	0	150.108	0	150.112	0	150.085	0		150.108	0	150.097	0	150.116	0	150.089	0		150.125	0	150.098	0	150.111	0	150.103	0
	150.123	0	150.117	0	150.12	0	150.093	0		150.116	0	150.105	0	150.125	0	150.096	0		150.134	0	150.106	0	150.12	0	150.111	0
	150.132	0	150.125	0	150.128	0	150.101	0		150.124	0	150.113	0	150.134	0	150.104	0		150.143	0	150.115	0	150.128	0	150.12	0
	150.141	0	150.134	0	150.137	0	150.11	0		150.133	0	150.121	0	150.143	0	150.111	0		150.153	0	150.123	0	150.137	0	150.129	0
	150.151	0	150.142	0	150.145	0	150.118	0		150.141	0	150.129	0	150.152	0	150.119	0		150.162	0	150.131	0	150.146	0	150.137	0
	150.16	0	150.151	0	150.153	0	150.127	0		150.149	0	150.137	0	150.161	0	150.127	0		150.172	0	150.139	0	150.154	0	150.146	0
	150.17	0	150.159	0	150.161	0	150.135	0		150.158	0	150.145	0	150.17	0	150.134	0		150.181	0	150.147	0	150.163	0	150.154	0
	150.179	0	150.168	0	150.17	0	150.144	0		150.166	0	150.154	0	150.179	0	150.142	0		150.19	0	150.155	0	150.172	0	150.163	0
	150.188	0	150.176	0	150.178	0	150.152	0		150.175	0	150.162	0	150.188	0	150.15	0		150.2	0	150.163	0	150.181	0	150.172	0
	150.198	0	150.184	0	150.186	0	150.161	0		150.183	0	150.17	0	150.197	0	150.158	0		150.209	0	150.171	0	150.189	0	150.18	0
	150.207	0	150.193	0	150.194	0	150.169	0		150.191	0	150.178	0	150.205	0	150.165	0		150.219	0	150.179	0	150.198	0	150.189	0
	150.217	0	150.202	0	150.203	0	150.178	0		150.2	0	150.186	0	150.214	0	150.173	0		150.228	0	150.187	0	150.207	0	150.198	0
	150.226	0	150.21	0	150.211	0	150.186	0		150.208	0	150.194	0	150.223	0	150.181	0		150.237	0	150.195	0	150.216	0	150.207	0
	150.235	0	150.219	0	150.219	0	150.195	0		150.217	0	150.202	0	150.232	0	150.189	0		150.247	0	150.203	0	150.225	0	150.215	0
	150.245	0	150.227	0	150.228	0	150.203	0		150.225	0	150.211	0	150.241	0	150.197	0		150.256	0	150.211	0	150.234	0	150.224	0
	150.254	0	150.236	0	150.236	0	150.212	0		150.233	0	150.219	0	150.25	0	150.205	0		150.265	0	150.219	0	150.243	0	150.233	0
	150.263	0	150.244	0	150.245	0	150.22	0		150.242	0	150.227	0	150.259	0	150.213	0		150.274	0	150.227	0	150.252	0	150.242	0
	150.273	0	150.253	0	150.253	0	150.229	0		150.25	0	150.235	0	150.268	0	150.221	0		150.284	0	150.235	0	150.26	0	150.25	0
	150.282	0	150.261	0	150.262	0	150.237	0		150.259	0	150.243	0	150.277	0	150.229	0		150.293	0	150.243	0	150.269	0	150.259	0
	150.292	0	150.27	0	150.271	0	150.246	0		150.267	0	150.251	0	150.286	0	150.238	0		150.302	0	150.25	0	150.278	0	150.268	0
	150.301	0	150.278	0	150.28	0	150.255	0		150.275	0	150.26	0	150.295	0	150.246	0		150.312	0	150.259	0	150.287	0	150.277	0
	150.31	0	150.287	0	150.288	0	150.263	0		150.284	0	150.268	0	150.304	0	150.254	0		150.321	0	150.266	0	150.297	0	150.286	0
	150.32	0	150.296	0	150.297	0	150.272	0		150.292	0	150.276	0	150.313	0	150.262	0		150.33	0	150.274	0	150.306	0	150.294	0
	150.329	0	150.304	0	150.306	0	150.28	0		150.301	0	150.284	0	150.322	0	150.271	0		150.34	0	150.282	0	150.315	0	150.303	0
	150.339	0	150.313	0	150.315	0	150.289	0		150.309	0	150.293	0	150.33	0	150.279	0		150.349	0	150.29	0	150.324	0	150.312	0
	150.348	0	150.321	0	150.323	0	150.297	0		150.318	0	150.301	0	150.339	0	150.288	0		150.358	0	150.298	0	150.333	0	150.321	0
	150.358	0	150.33	0	150.332	0	150.306	0		150.326	0	150.309	0	150.348	0	150.296	0		150.367	0	150.306	0	150.342	0	150.33	0
	150.368	0	150.339	0	150.341	0	150.315	0		150.334	0	150.318	0	150.357	0	150.305	0		150.377	0	150.314	0	150.351	0	150.339	0
	150.377	0	150.347	0	150.35	0	150.323	0		150.343	0	150.326	0	150.366	0	150.314	0		150.386	0	150.322	0	150.36	0	150.347	0
	150.387	0	150.356	0	150.359	0	150.332	0		150.351	0	150.334	0	150.374	0	150.323	0		150.395	0	150.33	0	150.37	0	150.356	0
	150.396	0	150.364	0	150.368	0	150.34	0		150.36	0	150.342	0	150.383	0	150.332	0		150.404	0	150.338	0	150.379	0	150.365	0
	150.406	0	150.373	0	150.376	0	150.349	0		150.368	0	150.35	0	150.392	0	150.341	0		150.414	0	150.346	0	150.388	0	150.374	0
	150.415	0	150.382	0	150.385	0	150.357	0		150.377	0	150.358	0	150.401	0	150.35	0		150.423	0	150.354	0	150.397	0	150.383	0
	150.425	0	150.39	0	150.394	0	150.366	0		150.385	0	150.366	0	150.41	0	150.359	0		150.432	0	150.362	0	150.407	0	150.391	0
	150.434	0	150.399	0	150.403	0	150.375	0		150.394	0	150.374	0	150.419	0	150.368	0		150.441	0	150.37	0	150.416	0	150.4	0
	150.443	0	150.407	0	150.412	0	150.383	0		150.402	0	150.383	0	150.427	0	150.377	0		150.45	0	150.378	0	150.425	0	150.409	0
	150.453	0	150.416	0	150.421	0	150.392	0		150.411	0	150.391	0	150.436	0	150.386	0		150.459	0	150.386	0	150.435	0	150.418	0
	150.462	0	150.424	0	150.43	0	150.401	0		150.419	0	150.4	0	150.445	0	150.396	0		150.468	0	150.394	0	150.444	0	150.427	0
	150.472	0	150.433	0	150.438	0	150.409	0		150.428	0	150.408	0	150.454	0	150.405	0		150.477	0	150.402	0	150.453	0	150.435	0
	150.481	0	150.441	0	150.447	0	150.418	0		150.436	0	150.417	0	150.463	0	150.414	0		150.486	0	150.41	0	150.463	0	150.444	0
	150.49	0	150.45	0	150.456	0	150.427	0		150.445	0	150.425	0	150.472	0	150.424	0		150.494	0	150.418	0	150.472	0	150.453	0
	150.5	0	150.459	0	150.465	0	150.435	0		150.454	0	150.433	0	150.481	0	150.433	0		150.503	0	150.426	0	150.481	0	150.462	0
	150.509	0	150.467	0	150.474	0	150.444	0		150.462	0	150.442	0	150.49	0	150.442	0		150.512	0	150.434	0	150.491	0	150.47	0
	150.519	0	150.476	0	150.482	0	150.453	0		150.471	0	150.45	0	150.499	0	150.452	0		150.521	0	150.443	0	150.5	0	150.479	0
	150.528	0	150.485	0	150.491	0	150.461	0		150.479	0	150.459	0	150.508	0	150.461	0		150.529	0	150.451	0	150.509	0	150.488	0
	150.537	0	150.494	0	150.5	0	150.47	0		150.487	0	150.468	0	150.518	0	150.47	0		150.538	0	150.459	0	150.519	0	150.496	0
	150.547	0	150.502	0	150.509	0	150.479	0		150.496	0	150.476	0	150.527	0	150.479	0		150.547	0	150.467	0	150.528	0	150.505	0
	150.556	0	150.511	0	150.518	0	150.487	0		150.504	0	150.485	0	150.536	0	150.488	0		150.555	0	150.475	0	150.537	0	150.514	0
	150.566	0	150.52	0	150.527	0	150.496	0		150.513	0	150.494	0	150.545	0	150.496	0		150.564	0	150.483	0	150.547	0	150.522	0
	150.575	0	150.529	0	150.536	0	150.505	0		150.522	0	150.502	0	150.555	0	150.505	0		150.573	0	150.491	0	150.556	0	150.531	0
	150.585	0	150.538	0	150.545	0	150.514	0		150.53	0	150.511	0	150.564	0	150.514	0		150.581	0	150.498	0	150.565	0	150.54	0
	150.594	0	150.547	0	150.554	0	150.522	0		150.539	0	150.52	0	150.573	0	150.523	0		150.59	0	150.506	0	150.575	0	150.548	0
	150.604	0	150.555	0	150.563	0	150.531	0		150.548	0	150.528	0	150.582	0	150.532	0		150.599	0	150.514	0	150.584	0	150.557	0
	150.613	0	150.564	0	150.572	0	150.54	0		150.556	0	150.537	0	150.592	0	150.54	0		150.607	0	150.522	0	150.593	0	150.566	0
	150.623	0	150.573	0	150.581	0	150.548	0		150.565	0	150.546	0	150.601	0	150.549	0		150.616	0	150.53	0	150.603	0	150.574	0
	150.633	0	150.582	0	150.59	0	150.557	0		150.574	0	150.555	0	150.61	0	150.558	0		150.625	0	150.538	0	150.612	0	150.583	0
	150.643	0	150.59	0	150.599	0	150.566	0		150.583	0	150.563	0	150.62	0	150.567	0		150.633	0	150.546	0	150.621	0	150.591	0
	150.653	0	150.599	0	150.608	0	150.575	0		150.591	0	150.572	0	150.629	0	150.576	0		150.642	0	150.554	0	150.63	0	150.6	0
	150.663	0	150.608	0	150.617	0	150.584	0		150.6	0	150.581	0	150.638	0	150.586	0		150.651	0	150.562	0	150.639	0	150.609	0
	150.673	0	150.616	0	150.626	0	150.592	0		150.609	0	150.59	0	150.647	0	150.595	0		150.66	0	150.571	0	150.648	0	150.617	0
	150.683	0	150.625	0	150.635	0	150.601	0		150.618	0	150.599	0	150.657	0	150.605	0		150.668	0	150.579	0	150.657	0	150.626	0
	150.693	0	150.633	0	150.645	0	150.61	0		150.626	0	150.607	0	150.666	0	150.615	0		150.677	0	150.587	0	150.666	0	150.635	0
	150.703	0	150.642	0	150.654	0	150.619	0		150.635	0	150.616	0	150.675	0	150.624	0		150.686	0	150.595	0	150.675	0	150.643	0
	150.713	0	150.65	0	150.663	0	150.628	0		150.644	0	150.625	0	150.685	0	150.635	0		150.694	0	150.604	0	150.684	0	150.652	0
	150.723	0	150.659	0	150.672	0	150.637	0		150.652	0	150.634	0	150.694	0	150.645	0		150.703	0	150.612	0	150.693	0	150.661	0
	150.734	0	150.668	0	150.682	0	150.645	0		150.661	0	150.643	0	150.703	0	150.655	0		150.712	0	150.62	0	150.702	0	150.669	0
	150.744	0	150.677	0	150.691	0	150.654	0		150.67	0	150.652	0	150.712	0	150.665	0		150.721	0	150.628	0	150.711	0	150.678	0
	150.754	0	150.685	0	150.7	0	150.663	0		150.679	0	150.661	0	150.722	0	150.675	0		150.729	0	150.637	0	150.72	0	150.686	0
	150.764	0	150.694	0	150.709	0	150.672	0		150.688	0	150.67	0	150.731	0	150.685	0		150.738	0	150.645	0	150.729	0	150.695	0
	150.775	0	150.703	0	150.718	0	150.681	0		150.697	0	150.679	0	150.74	0	150.695	0		150.747	0	150.653	0	150.738	0	150.704	0
	150.785	0	150.711	0	150.728	0	150.69	0		150.706	0	150.688	0	150.749	0	150.706	0		150.756	0	150.662	0	150.746	0	150.712	0
	150.796	0	150.719	0	150.737	0	150.699	0		150.715	0	150.697	0	150.759	0	150.716	0		150.765	0	150.67	0	150.755	0	150.721	0
	150.806	0	150.728	0	150.746	0	150.707	0		150.723	0	150.705	0	150.768	0	150.726	0		150.773	0	150.678	0	150.764	0	150.729	0
	150.816	0	150.736	0	150.755	0	150.716	0		150.732	0	150.714	0	150.777	0	150.736	0		150.782	0	150.687	0	150.773	0	150.738	0
	150.827	0	150.745	0	150.764	0	150.725	0		150.741	0	150.723	0	150.787	0	150.746	0		150.791	0	150.695	0	150.782	0	150.746	0
	150.837	0	150.753	0	150.773	0	150.734	0		150.75	0	150.732	0	150.796	0	150.756	0		150.8	0	150.704	0	150.791	0	150.755	0
	150.847	0	150.761	0	150.783	0	150.743	0		150.759	0	150.741	0	150.805	0	150.767	0		150.809	0	150.712	0	150.8	0	150.764	0
	150.858	0	150.77	0	150.792	0	150.751	0		150.768	0	150.75	0	150.814	0	150.777	0		150.818	0	150.72	0	150.809	0	150.772	0
	150.868	0	150.778	0	150.801	0	150.76	0		150.777	0	150.759	0	150.824	0	150.787	0		150.827	0	150.729	0	150.817	0	150.781	0
	150.878	0	150.787	0	150.81	0	150.769	0		150.786	0	150.768	0	150.833	0	150.797	0		150.836	0	150.737	0	150.826	0	150.789	0
	150.889	0	150.796	0	150.819	0	150.778	0		150.795	0	150.777	0	150.842	0	150.807	0		150.845	0	150.746	0	150.835	0	150.798	0
	150.899	0	150.804	0	150.828	0	150.786	0		150.804	0	150.786	0	150.852	0	150.817	0		150.853	0	150.754	0	150.844	0	150.806	0
	150.909	0	150.813	0	150.838	0	150.795	0		150.813	0	150.794	0	150.861	0	150.827	0		150.862	0	150.762	0	150.852	0	150.815	0
	150.919	0	150.822	0	150.847	0	150.804	0		150.822	0	150.803	0	150.87	0	150.838	0		150.871	0	150.771	0	150.861	0	150.823	0
	150.929	0	150.831	0	150.856	0	150.812	0		150.83	0	150.811	0	150.879	0	150.848	0		150.88	0	150.779	0	150.87	0	150.831	0
	150.939	0	150.84	0	150.865	0	150.821	0		150.839	0	150.82	0	150.889	0	150.858	0		150.889	0	150.787	0	150.879	0	150.84	0
	150.949	0	150.849	0	150.873	0	150.83	0		150.848	0	150.829	0	150.898	0	150.868	0		150.898	0	150.796	0	150.887	0	150.848	0
	150.959	0	150.858	0	150.882	0	150.838	0		150.857	0	150.837	0	150.907	0	150.878	0		150.907	0	150.804	0	150.896	0	150.857	0
	150.969	0	150.867	0	150.891	0	150.847	0		150.866	0	150.846	0	150.916	0	150.888	0		150.916	0	150.812	0	150.905	0	150.865	0
	150.979	0	150.876	0	150.9	0	150.856	0		150.875	0	150.854	0	150.926	0	150.898	0		150.925	0	150.821	0	150.913	0	150.874	0
	150.989	0	150.884	0	150.91	0	150.864	0		150.884	0	150.863	0	150.935	0	150.909	0		150.934	0	150.829	0	150.922	0	150.882	0
	150.998	0	150.892	0	150.919	0	150.873	0		150.893	0	150.871	0	150.944	0	150.919	0		150.942	0	150.837	0	150.931	0	150.891	0
	151.008	0	150.9	0	150.928	0	150.882	0		150.902	0	150.88	0	150.954	0	150.929	0		150.951	0	150.846	0	150.939	0	150.899	0
	151.018	0	150.909	0	150.937	0	150.891	0		150.911	0	150.889	0	150.963	0	150.939	0		150.96	0	150.854	0	150.948	0	150.907	0
	151.027	0	150.918	0	150.946	0	150.899	0		150.92	0	150.897	0	150.972	0	150.949	0		150.969	0	150.862	0	150.956	0	150.916	0
	151.037	0	150.927	0	150.955	0	150.908	0		150.929	0	150.906	0	150.981	0	150.959	0		150.978	0	150.87	0	150.965	0	150.924	0
	151.046	0	150.936	0	150.964	0	150.917	0		150.938	0	150.914	0	150.991	0	150.97	0		150.987	0	150.879	0	150.974	0	150.933	0
	151.056	0	150.945	0	150.973	0	150.925	0		150.946	0	150.923	0	151	0	150.98	0		150.996	0	150.887	0	150.982	0	150.941	0
	151.065	0	150.954	0	150.982	0	150.934	0		150.955	0	150.931	0	151.009	0	150.99	0		151.005	0	150.895	0	150.991	0	150.949	0
	151.074	0	150.963	0	150.99	0	150.943	0		150.964	0	150.94	0	151.019	0	151	0		151.014	0	150.903	0	150.999	0	150.958	0
	151.084	0	150.972	0	150.999	0	150.951	0		150.973	0	150.949	0	151.028	0	151.01	0		151.023	0	150.911	0	151.008	0	150.966	0
	151.093	0	150.981	0	151.007	0	150.96	0		150.982	0	150.957	0	151.038	0	151.02	0		151.033	0	150.92	0	151.016	0	150.974	0
	151.102	0	150.99	0	151.016	0	150.969	0		150.991	0	150.966	0	151.047	0	151.03	0		151.042	0	150.928	0	151.025	0	150.983	0
	151.111	0	150.999	0	151.025	0	150.978	0		151	0	150.974	0	151.057	0	151.04	0		151.051	0	150.936	0	151.033	0	150.991	0
	151.12	0	151.008	0	151.033	0	150.986	0		151.009	0	150.983	0	151.066	0	151.049	0		151.06	0	150.944	0	151.042	0	150.999	0
	151.13	0	151.018	0	151.042	0	150.995	0		151.018	0	150.991	0	151.076	0	151.059	0		151.069	0	150.952	0	151.05	0	151.008	0
	151.139	0	151.027	0	151.05	0	151.004	0		151.028	0	151	0	151.085	0	151.069	0		151.078	0	150.96	0	151.059	0	151.016	0
	151.148	0	151.036	0	151.059	0	151.012	0		151.037	0	151.009	0	151.095	0	151.078	0		151.088	0	150.968	0	151.067	0	151.024	0
	151.157	0	151.045	0	151.068	0	151.021	0		151.046	0	151.017	0	151.104	0	151.088	0		151.097	0	150.977	0	151.076	0	151.033	0
	151.166	0	151.054	0	151.076	0	151.03	0		151.055	0	151.026	0	151.114	0	151.098	0		151.106	0	150.985	0	151.084	0	151.041	0
	151.175	0	151.062	0	151.085	0	151.038	0		151.064	0	151.034	0	151.123	0	151.107	0		151.115	0	150.993	0	151.093	0	151.049	0
	151.184	0	151.071	0	151.094	0	151.047	0		151.073	0	151.043	0	151.133	0	151.117	0		151.125	0	151.001	0	151.101	0	151.057	0
	151.193	0	151.08	0	151.103	0	151.056	0		151.082	0	151.051	0	151.142	0	151.126	0		151.134	0	151.01	0	151.11	0	151.066	0
	151.202	0	151.089	0	151.112	0	151.064	0		151.091	0	151.06	0	151.152	0	151.136	0		151.143	0	151.018	0	151.118	0	151.074	0
	151.212	0	151.098	0	151.121	0	151.073	0		151.1	0	151.068	0	151.162	0	151.145	0		151.153	0	151.026	0	151.127	0	151.082	0
	151.221	0	151.107	0	151.13	0	151.082	0		151.11	0	151.076	0	151.171	0	151.155	0		151.162	0	151.035	0	151.135	0	151.091	0
	151.23	0	151.116	0	151.139	0	151.091	0		151.119	0	151.085	0	151.181	0	151.164	0		151.171	0	151.043	0	151.143	0	151.099	0
	151.239	0	151.125	0	151.148	0	151.099	0		151.128	0	151.093	0	151.19	0	151.173	0		151.18	0	151.051	0	151.152	0	151.107	0
	151.248	0	151.134	0	151.157	0	151.108	0		151.137	0	151.102	0	151.2	0	151.183	0		151.19	0	151.059	0	151.16	0	151.115	0
	151.256	0	151.143	0	151.166	0	151.117	0		151.146	0	151.111	0	151.21	0	151.192	0		151.199	0	151.068	0	151.168	0	151.123	0
	151.265	0	151.152	0	151.175	0	151.125	0		151.156	0	151.119	0	151.22	0	151.202	0		151.208	0	151.076	0	151.177	0	151.132	0
	151.274	0	151.16	0	151.184	0	151.134	0		151.165	0	151.128	0	151.229	0	151.211	0		151.217	0	151.084	0	151.185	0	151.14	0
	151.283	0	151.169	0	151.193	0	151.143	0		151.174	0	151.136	0	151.239	0	151.221	0		151.226	0	151.092	0	151.193	0	151.148	0
	151.292	0	151.178	0	151.202	0	151.152	0		151.183	0	151.145	0	151.249	0	151.23	0		151.236	0	151.101	0	151.201	0	151.156	0
	151.301	0	151.187	0	151.211	0	151.16	0		151.193	0	151.154	0	151.258	0	151.24	0		151.244	0	151.109	0	151.209	0	151.165	0
	151.31	0	151.196	0	151.22	0	151.169	0		151.202	0	151.162	0	151.268	0	151.249	0		151.253	0	151.117	0	151.217	0	151.173	0
	151.319	0	151.205	0	151.229	0	151.178	0		151.211	0	151.171	0	151.278	0	151.258	0		151.262	0	151.125	0	151.225	0	151.181	0
	151.328	0	151.214	0	151.237	0	151.187	0		151.22	0	151.18	0	151.288	0	151.267	0		151.271	0	151.133	0	151.234	0	151.189	0
	151.336	0	151.223	0	151.246	0	151.196	0		151.229	0	151.188	0	151.297	0	151.276	0		151.28	0	151.142	0	151.242	0	151.198	0
	151.345	0	151.232	0	151.255	0	151.204	0		151.239	0	151.197	0	151.307	0	151.285	0		151.289	0	151.15	0	151.25	0	151.206	0
	151.354	0	151.241	0	151.264	0	151.213	0		151.248	0	151.205	0	151.317	0	151.294	0		151.298	0	151.158	0	151.259	0	151.214	0
	151.363	0	151.249	0	151.272	0	151.222	0		151.257	0	151.214	0	151.327	0	151.303	0		151.307	0	151.166	0	151.267	0	151.222	0
	151.372	0	151.258	0	151.281	0	151.231	0		151.266	0	151.223	0	151.336	0	151.312	0		151.316	0	151.174	0	151.275	0	151.231	0
	151.38	0	151.267	0	151.29	0	151.24	0		151.275	0	151.231	0	151.346	0	151.321	0		151.324	0	151.183	0	151.284	0	151.239	0
	151.389	0	151.276	0	151.298	0	151.249	0		151.284	0	151.24	0	151.356	0	151.33	0		151.333	0	151.191	0	151.292	0	151.247	0
	151.398	0	151.285	0	151.307	0	151.258	0		151.294	0	151.249	0	151.365	0	151.339	0		151.342	0	151.199	0	151.3	0	151.256	0
	151.407	0	151.294	0	151.316	0	151.267	0		151.303	0	151.257	0	151.375	0	151.347	0		151.351	0	151.207	0	151.309	0	151.264	0
	151.416	0	151.303	0	151.324	0	151.275	0		151.312	0	151.266	0	151.385	0	151.356	0		151.36	0	151.214	0	151.317	0	151.272	0
	151.424	0	151.312	0	151.333	0	151.284	0		151.321	0	151.275	0	151.394	0	151.365	0		151.368	0	151.222	0	151.325	0	151.28	0
	151.433	0	151.321	0	151.342	0	151.293	0		151.33	0	151.283	0	151.404	0	151.374	0		151.377	0	151.229	0	151.334	0	151.289	0
	151.442	0	151.33	0	151.35	0	151.302	0		151.339	0	151.292	0	151.414	0	151.382	0		151.386	0	151.236	0	151.342	0	151.297	0
	151.451	0	151.339	0	151.359	0	151.311	0		151.349	0	151.301	0	151.423	0	151.391	0		151.396	0	151.243	0	151.35	0	151.305	0
	151.46	0	151.348	0	151.368	0	151.32	0		151.358	0	151.309	0	151.433	0	151.399	0		151.405	0	151.25	0	151.358	0	151.313	0
	151.469	0	151.357	0	151.376	0	151.329	0		151.367	0	151.318	0	151.443	0	151.408	0		151.414	0	151.258	0	151.366	0	151.321	0
	151.478	0	151.366	0	151.385	0	151.338	0		151.376	0	151.326	0	151.452	0	151.416	0		151.423	0	151.265	0	151.375	0	151.33	0
	151.486	0	151.374	0	151.394	0	151.347	0		151.385	0	151.335	0	151.462	0	151.424	0		151.433	0	151.273	0	151.383	0	151.338	0
	151.495	0	151.383	0	151.402	0	151.356	0		151.394	0	151.344	0	151.471	0	151.433	0		151.442	0	151.28	0	151.391	0	151.346	0
	151.504	0	151.392	0	151.411	0	151.365	0		151.404	0	151.352	0	151.481	0	151.441	0		151.451	0	151.288	0	151.399	0	151.354	0
	151.513	0	151.4	0	151.42	0	151.374	0		151.413	0	151.361	0	151.49	0	151.449	0		151.461	0	151.296	0	151.407	0	151.362	0
	151.522	0	151.409	0	151.428	0	151.383	0		151.422	0	151.37	0	151.5	0	151.457	0		151.47	0	151.305	0	151.415	0	151.37	0
	151.531	0	151.418	0	151.437	0	151.392	0		151.431	0	151.378	0	151.51	0	151.466	0		151.479	0	151.313	0	151.423	0	151.378	0
	151.539	0	151.427	0	151.446	0	151.401	0		151.44	0	151.387	0	151.519	0	151.474	0		151.488	0	151.321	0	151.432	0	151.386	0
	151.548	0	151.435	0	151.454	0	151.41	0		151.449	0	151.396	0	151.529	0	151.482	0		151.498	0	151.329	0	151.44	0	151.394	0
	151.557	0	151.444	0	151.463	0	151.419	0		151.459	0	151.404	0	151.539	0	151.49	0		151.507	0	151.338	0	151.448	0	151.402	0
	151.566	0	151.453	0	151.472	0	151.428	0		151.468	0	151.413	0	151.548	0	151.498	0		151.516	0	151.346	0	151.456	0	151.411	0
	151.574	0	151.461	0	151.481	0	151.437	0		151.477	0	151.422	0	151.558	0	151.506	0		151.525	0	151.354	0	151.464	0	151.419	0
	151.583	0	151.47	0	151.489	0	151.446	0		151.486	0	151.43	0	151.567	0	151.514	0		151.535	0	151.363	0	151.472	0	151.427	0
	151.592	0	151.479	0	151.498	0	151.455	0		151.495	0	151.439	0	151.577	0	151.522	0		151.544	0	151.371	0	151.481	0	151.435	0
	151.601	0	151.488	0	151.507	0	151.464	0		151.505	0	151.448	0	151.586	0	151.53	0		151.553	0	151.379	0	151.489	0	151.443	0
	151.609	0	151.497	0	151.516	0	151.474	0		151.514	0	151.456	0	151.596	0	151.537	0		151.562	0	151.388	0	151.497	0	151.451	0
	151.618	0	151.506	0	151.524	0	151.483	0		151.523	0	151.465	0	151.605	0	151.545	0		151.571	0	151.396	0	151.505	0	151.46	0
	151.627	0	151.515	0	151.533	0	151.492	0		151.532	0	151.474	0	151.615	0	151.553	0		151.581	0	151.405	0	151.513	0	151.468	0
	151.635	0	151.524	0	151.542	0	151.501	0		151.541	0	151.482	0	151.624	0	151.561	0		151.59	0	151.413	0	151.522	0	151.476	0
	151.644	0	151.533	0	151.551	0	151.51	0		151.55	0	151.491	0	151.634	0	151.569	0		151.599	0	151.421	0	151.53	0	151.484	0
	151.653	0	151.542	0	151.559	0	151.519	0		151.56	0	151.5	0	151.643	0	151.577	0		151.608	0	151.43	0	151.538	0	151.493	0
	151.661	0	151.551	0	151.568	0	151.528	0		151.569	0	151.508	0	151.653	0	151.584	0		151.618	0	151.438	0	151.546	0	151.501	0
	151.67	0	151.56	0	151.577	0	151.538	0		151.578	0	151.517	0	151.662	0	151.592	0		151.627	0	151.447	0	151.554	0	151.509	0
	151.679	0	151.569	0	151.586	0	151.547	0		151.587	0	151.526	0	151.671	0	151.6	0		151.636	0	151.455	0	151.562	0	151.518	0
	151.687	0	151.578	0	151.594	0	151.556	0		151.596	0	151.535	0	151.681	0	151.608	0		151.645	0	151.464	0	151.571	0	151.526	0
	151.696	0	151.587	0	151.603	0	151.565	0		151.605	0	151.543	0	151.69	0	151.616	0		151.654	0	151.472	0	151.579	0	151.534	0
	151.705	0	151.596	0	151.612	0	151.574	0		151.615	0	151.552	0	151.7	0	151.624	0		151.664	0	151.481	0	151.587	0	151.543	0
	151.713	0	151.605	0	151.621	0	151.584	0		151.624	0	151.561	0	151.709	0	151.631	0		151.673	0	151.489	0	151.595	0	151.551	0
	151.722	0	151.614	0	151.63	0	151.593	0		151.633	0	151.57	0	151.718	0	151.639	0		151.682	0	151.498	0	151.603	0	151.559	0
	151.73	0	151.623	0	151.638	0	151.602	0		151.642	0	151.579	0	151.728	0	151.647	0		151.692	0	151.506	0	151.611	0	151.567	0
	151.739	0	151.632	0	151.647	0	151.612	0		151.651	0	151.587	0	151.737	0	151.655	0		151.701	0	151.515	0	151.62	0	151.576	0
	151.748	0	151.641	0	151.656	0	151.621	0		151.661	0	151.596	0	151.747	0	151.663	0		151.71	0	151.523	0	151.628	0	151.584	0
	151.756	0	151.65	0	151.665	0	151.63	0		151.67	0	151.605	0	151.756	0	151.671	0		151.719	0	151.532	0	151.636	0	151.593	0
	151.765	0	151.659	0	151.674	0	151.64	0		151.679	0	151.614	0	151.765	0	151.678	0		151.729	0	151.541	0	151.644	0	151.601	0
	151.773	0	151.668	0	151.683	0	151.649	0		151.688	0	151.622	0	151.775	0	151.686	0		151.738	0	151.549	0	151.652	0	151.609	0
	151.782	0	151.677	0	151.691	0	151.659	0		151.697	0	151.631	0	151.784	0	151.694	0		151.747	0	151.558	0	151.66	0	151.617	0
	151.79	0	151.687	0	151.7	0	151.668	0		151.706	0	151.64	0	151.793	0	151.702	0		151.757	0	151.567	0	151.668	0	151.626	0
	151.799	0	151.696	0	151.709	0	151.678	0		151.716	0	151.649	0	151.803	0	151.71	0		151.766	0	151.575	0	151.676	0	151.634	0
	151.807	0	151.705	0	151.718	0	151.687	0		151.725	0	151.658	0	151.812	0	151.718	0		151.776	0	151.584	0	151.684	0	151.643	0
	151.816	0	151.714	0	151.727	0	151.697	0		151.734	0	151.666	0	151.822	0	151.726	0		151.785	0	151.593	0	151.692	0	151.651	0
	151.824	0	151.723	0	151.736	0	151.706	0		151.743	0	151.675	0	151.831	0	151.733	0		151.794	0	151.602	0	151.7	0	151.659	0
	151.833	0	151.732	0	151.745	0	151.716	0		151.752	0	151.684	0	151.84	0	151.741	0		151.804	0	151.61	0	151.708	0	151.668	0
	151.841	0	151.741	0	151.754	0	151.725	0		151.761	0	151.693	0	151.85	0	151.749	0		151.813	0	151.619	0	151.716	0	151.676	0
	151.85	0	151.751	0	151.763	0	151.735	0		151.771	0	151.701	0	151.859	0	151.757	0		151.823	0	151.628	0	151.724	0	151.684	0
	151.858	0	151.76	0	151.773	0	151.745	0		151.78	0	151.71	0	151.869	0	151.765	0		151.832	0	151.637	0	151.732	0	151.692	0
	151.867	0	151.769	0	151.782	0	151.754	0		151.789	0	151.719	0	151.878	0	151.773	0		151.842	0	151.645	0	151.74	0	151.701	0
	151.875	0	151.778	0	151.791	0	151.764	0		151.798	0	151.728	0	151.887	0	151.781	0		151.851	0	151.654	0	151.748	0	151.709	0
	151.883	0	151.787	0	151.8	0	151.774	0		151.807	0	151.737	0	151.897	0	151.79	0		151.861	0	151.663	0	151.757	0	151.718	0
	151.892	0	151.797	0	151.809	0	151.783	0		151.816	0	151.745	0	151.906	0	151.798	0		151.871	0	151.671	0	151.765	0	151.726	0
	151.9	0	151.806	0	151.818	0	151.793	0		151.826	0	151.754	0	151.916	0	151.806	0		151.88	0	151.68	0	151.773	0	151.734	0
	151.909	0	151.815	0	151.827	0	151.802	0		151.835	0	151.763	0	151.925	0	151.814	0		151.89	0	151.689	0	151.781	0	151.743	0
	151.917	0	151.824	0	151.836	0	151.812	0		151.844	0	151.772	0	151.934	0	151.822	0		151.899	0	151.697	0	151.789	0	151.751	0
	151.926	0	151.833	0	151.845	0	151.822	0		151.853	0	151.781	0	151.944	0	151.83	0		151.909	0	151.706	0	151.797	0	151.759	0
	151.934	0	151.842	0	151.854	0	151.831	0		151.862	0	151.789	0	151.953	0	151.838	0		151.919	0	151.715	0	151.805	0	151.768	0
	151.943	0	151.852	0	151.863	0	151.841	0		151.872	0	151.798	0	151.962	0	151.846	0		151.928	0	151.723	0	151.813	0	151.776	0
	151.951	0	151.861	0	151.872	0	151.851	0		151.881	0	151.807	0	151.972	0	151.854	0		151.938	0	151.732	0	151.821	0	151.784	0
	151.959	0	151.87	0	151.881	0	151.86	0		151.89	0	151.816	0	151.981	0	151.862	0		151.948	0	151.741	0	151.83	0	151.793	0
	151.968	0	151.879	0	151.89	0	151.87	0		151.899	0	151.824	0	151.991	0	151.87	0		151.957	0	151.75	0	151.838	0	151.801	0
	151.976	0	151.888	0	151.899	0	151.88	0		151.908	0	151.833	0	152	0	151.879	0		151.967	0	151.759	0	151.846	0	151.809	0
	151.985	0	151.897	0	151.909	0	151.889	0		151.917	0	151.842	0	152.009	0	151.887	0		151.977	0	151.768	0	151.854	0	151.818	0
	151.993	0	151.907	0	151.918	0	151.899	0		151.927	0	151.851	0	152.019	0	151.895	0		151.986	0	151.777	0	151.862	0	151.826	0
	152.002	0	151.916	0	151.927	0	151.909	0		151.936	0	151.86	0	152.028	0	151.904	0		151.996	0	151.786	0	151.87	0	151.835	0
	152.01	0	151.925	0	151.936	0	151.919	0		151.945	0	151.868	0	152.038	0	151.913	0		152.006	0	151.795	0	151.878	0	151.843	0
	152.019	0	151.934	0	151.945	0	151.929	0		151.954	0	151.877	0	152.047	0	151.922	0		152.015	0	151.804	0	151.886	0	151.851	0
	152.027	0	151.944	0	151.954	0	151.938	0		151.963	0	151.886	0	152.056	0	151.93	0		152.025	0	151.813	0	151.894	0	151.86	0
	152.036	0	151.953	0	151.964	0	151.948	0		151.972	0	151.895	0	152.066	0	151.939	0		152.035	0	151.822	0	151.903	0	151.868	0
	152.044	0	151.962	0	151.973	0	151.958	0		151.982	0	151.903	0	152.075	0	151.948	0		152.044	0	151.831	0	151.911	0	151.877	0
	152.053	0	151.971	0	151.982	0	151.968	0		151.991	0	151.912	0	152.084	0	151.956	0		152.054	0	151.84	0	151.919	0	151.885	0
	152.061	0	151.98	0	151.992	0	151.978	0		152	0	151.921	0	152.094	0	151.965	0		152.063	0	151.849	0	151.927	0	151.893	0
	152.07	0	151.989	0	152.001	0	151.988	0		152.01	0	151.93	0	152.103	0	151.974	0		152.073	0	151.858	0	151.935	0	151.902	0
	152.078	0	151.999	0	152.011	0	151.998	0		152.02	0	151.939	0	152.112	0	151.983	0		152.082	0	151.867	0	151.943	0	151.91	0
	152.087	0	152.008	0	152.02	0	152.007	0		152.029	0	151.947	0	152.122	0	151.991	0		152.092	0	151.876	0	151.952	0	151.919	0
	152.095	0	152.017	0	152.03	0	152.017	0		152.039	0	151.956	0	152.131	0	152	0		152.101	0	151.885	0	151.96	0	151.927	0
	152.104	0	152.026	0	152.039	0	152.027	0		152.049	0	151.965	0	152.141	0	152.009	0		152.111	0	151.894	0	151.968	0	151.935	0
	152.112	0	152.036	0	152.049	0	152.037	0		152.059	0	151.974	0	152.15	0	152.018	0		152.12	0	151.903	0	151.977	0	151.944	0
	152.121	0	152.045	0	152.058	0	152.047	0		152.068	0	151.982	0	152.159	0	152.027	0		152.13	0	151.912	0	151.985	0	151.952	0
	152.129	0	152.054	0	152.068	0	152.057	0		152.078	0	151.991	0	152.169	0	152.036	0		152.139	0	151.921	0	151.994	0	151.961	0
	152.138	0	152.064	0	152.077	0	152.067	0		152.087	0	152	0	152.178	0	152.045	0		152.149	0	151.931	0	152.002	0	151.969	0
	152.146	0	152.073	0	152.087	0	152.077	0		152.096	0	152.009	0	152.187	0	152.054	0		152.158	0	151.94	0	152.011	0	151.977	0
	152.155	0	152.082	0	152.096	0	152.086	0		152.105	0	152.018	0	152.197	0	152.063	0		152.168	0	151.949	0	152.019	0	151.986	0
	152.163	0	152.092	0	152.106	0	152.096	0		152.114	0	152.028	0	152.206	0	152.072	0		152.177	0	151.958	0	152.028	0	151.994	0
	152.172	0	152.101	0	152.115	0	152.106	0		152.123	0	152.037	0	152.216	0	152.081	0		152.187	0	151.967	0	152.036	0	152.002	0
	152.18	0	152.11	0	152.125	0	152.116	0		152.132	0	152.046	0	152.225	0	152.091	0		152.197	0	151.976	0	152.045	0	152.011	0
	152.189	0	152.12	0	152.134	0	152.125	0		152.141	0	152.055	0	152.234	0	152.1	0		152.206	0	151.985	0	152.053	0	152.019	0
	152.197	0	152.129	0	152.144	0	152.135	0		152.15	0	152.064	0	152.244	0	152.109	0		152.216	0	151.994	0	152.062	0	152.028	0
	152.206	0	152.139	0	152.153	0	152.145	0		152.158	0	152.073	0	152.253	0	152.118	0		152.226	0	152.003	0	152.071	0	152.036	0
	152.215	0	152.148	0	152.163	0	152.155	0		152.166	0	152.083	0	152.262	0	152.127	0		152.235	0	152.012	0	152.079	0	152.044	0
	152.223	0	152.157	0	152.172	0	152.164	0		152.175	0	152.092	0	152.271	0	152.136	0		152.245	0	152.022	0	152.088	0	152.053	0
	152.232	0	152.167	0	152.182	0	152.174	0		152.184	0	152.101	0	152.28	0	152.145	0		152.255	0	152.031	0	152.097	0	152.061	0
	152.24	0	152.176	0	152.191	0	152.184	0		152.193	0	152.11	0	152.289	0	152.154	0		152.264	0	152.04	0	152.105	0	152.069	0
	152.249	0	152.185	0	152.201	0	152.193	0		152.202	0	152.119	0	152.298	0	152.164	0		152.274	0	152.049	0	152.114	0	152.078	0
	152.257	0	152.194	0	152.21	0	152.203	0		152.211	0	152.128	0	152.307	0	152.173	0		152.284	0	152.058	0	152.123	0	152.086	0
	152.266	0	152.204	0	152.22	0	152.213	0		152.221	0	152.138	0	152.315	0	152.182	0		152.294	0	152.067	0	152.131	0	152.095	0
	152.274	0	152.213	0	152.229	0	152.222	0		152.23	0	152.147	0	152.324	0	152.191	0		152.304	0	152.076	0	152.14	0	152.103	0
	152.283	0	152.222	0	152.239	0	152.232	0		152.24	0	152.156	0	152.333	0	152.2	0		152.314	0	152.085	0	152.149	0	152.111	0
	152.291	0	152.231	0	152.248	0	152.242	0		152.249	0	152.165	0	152.343	0	152.209	0		152.323	0	152.094	0	152.158	0	152.12	0
	152.3	0	152.24	0	152.258	0	152.252	0		152.259	0	152.174	0	152.351	0	152.219	0		152.333	0	152.104	0	152.167	0	152.128	0
	152.308	0	152.249	0	152.267	0	152.262	0		152.268	0	152.183	0	152.36	0	152.228	0		152.343	0	152.113	0	152.175	0	152.137	0
	152.317	0	152.259	0	152.277	0	152.271	0		152.278	0	152.193	0	152.369	0	152.237	0		152.353	0	152.122	0	152.184	0	152.145	0
	152.325	0	152.268	0	152.286	0	152.281	0		152.288	0	152.202	0	152.378	0	152.246	0		152.363	0	152.131	0	152.193	0	152.154	0
	152.334	0	152.277	0	152.296	0	152.291	0		152.297	0	152.211	0	152.387	0	152.255	0		152.372	0	152.14	0	152.202	0	152.162	0
	152.342	0	152.287	0	152.305	0	152.301	0		152.307	0	152.22	0	152.397	0	152.264	0		152.381	0	152.149	0	152.211	0	152.171	0
	152.351	0	152.296	0	152.315	0	152.311	0		152.317	0	152.23	0	152.406	0	152.273	0		152.39	0	152.159	0	152.22	0	152.179	0
	152.36	0	152.305	0	152.324	0	152.32	0		152.327	0	152.239	0	152.415	0	152.282	0		152.4	0	152.168	0	152.229	0	152.188	0
	152.368	0	152.315	0	152.334	0	152.33	0		152.337	0	152.248	0	152.425	0	152.291	0		152.409	0	152.177	0	152.238	0	152.196	0
	152.377	0	152.324	0	152.344	0	152.34	0		152.347	0	152.258	0	152.434	0	152.3	0		152.419	0	152.186	0	152.247	0	152.205	0
	152.385	0	152.334	0	152.353	0	152.35	0		152.356	0	152.267	0	152.443	0	152.31	0		152.429	0	152.195	0	152.256	0	152.214	0
	152.394	0	152.343	0	152.363	0	152.36	0		152.366	0	152.276	0	152.453	0	152.319	0		152.439	0	152.205	0	152.265	0	152.222	0
	152.402	0	152.353	0	152.372	0	152.37	0		152.376	0	152.285	0	152.462	0	152.328	0		152.449	0	152.214	0	152.274	0	152.231	0
	152.411	0	152.362	0	152.382	0	152.38	0		152.386	0	152.295	0	152.472	0	152.337	0		152.458	0	152.223	0	152.283	0	152.239	0
	152.419	0	152.371	0	152.391	0	152.39	0		152.396	0	152.304	0	152.481	0	152.346	0		152.468	0	152.233	0	152.292	0	152.248	0
	152.428	0	152.381	0	152.401	0	152.4	0		152.406	0	152.314	0	152.491	0	152.355	0		152.478	0	152.242	0	152.301	0	152.257	0
	152.437	0	152.39	0	152.411	0	152.41	0		152.416	0	152.323	0	152.5	0	152.364	0		152.488	0	152.251	0	152.31	0	152.265	0
	152.445	0	152.4	0	152.42	0	152.42	0		152.426	0	152.332	0	152.51	0	152.373	0		152.498	0	152.26	0	152.319	0	152.274	0
	152.454	0	152.41	0	152.43	0	152.43	0		152.436	0	152.342	0	152.52	0	152.382	0		152.508	0	152.27	0	152.328	0	152.283	0
	152.463	0	152.419	0	152.439	0	152.44	0		152.446	0	152.351	0	152.529	0	152.391	0		152.517	0	152.279	0	152.338	0	152.291	0
	152.471	0	152.429	0	152.449	0	152.45	0		152.455	0	152.361	0	152.539	0	152.4	0		152.527	0	152.289	0	152.347	0	152.3	0
	152.48	0	152.438	0	152.459	0	152.46	0		152.465	0	152.37	0	152.548	0	152.409	0		152.537	0	152.298	0	152.356	0	152.308	0
	152.489	0	152.448	0	152.468	0	152.471	0		152.475	0	152.379	0	152.558	0	152.418	0		152.547	0	152.307	0	152.365	0	152.317	0
	152.497	0	152.457	0	152.478	0	152.481	0		152.485	0	152.389	0	152.568	0	152.427	0		152.556	0	152.317	0	152.374	0	152.326	0
	152.506	0	152.467	0	152.487	0	152.491	0		152.495	0	152.398	0	152.578	0	152.436	0		152.566	0	152.326	0	152.383	0	152.334	0
	152.515	0	152.477	0	152.497	0	152.501	0		152.505	0	152.408	0	152.588	0	152.445	0		152.576	0	152.336	0	152.392	0	152.343	0
	152.523	0	152.486	0	152.507	0	152.511	0		152.515	0	152.417	0	152.597	0	152.455	0		152.586	0	152.345	0	152.401	0	152.352	0
	152.532	0	152.496	0	152.516	0	152.522	0		152.525	0	152.427	0	152.607	0	152.464	0		152.596	0	152.355	0	152.411	0	152.36	0
	152.541	0	152.505	0	152.526	0	152.532	0		152.535	0	152.436	0	152.617	0	152.473	0		152.606	0	152.364	0	152.42	0	152.369	0
	152.55	0	152.515	0	152.535	0	152.542	0		152.545	0	152.446	0	152.626	0	152.482	0		152.615	0	152.373	0	152.429	0	152.377	0
	152.558	0	152.525	0	152.545	0	152.552	0		152.554	0	152.456	0	152.636	0	152.491	0		152.625	0	152.383	0	152.438	0	152.386	0
	152.567	0	152.534	0	152.555	0	152.563	0		152.564	0	152.465	0	152.645	0	152.5	0		152.635	0	152.393	0	152.447	0	152.394	0
	152.576	0	152.544	0	152.564	0	152.573	0		152.574	0	152.475	0	152.655	0	152.509	0		152.645	0	152.402	0	152.456	0	152.403	0
	152.585	0	152.554	0	152.574	0	152.583	0		152.584	0	152.484	0	152.664	0	152.518	0		152.655	0	152.412	0	152.465	0	152.412	0
	152.593	0	152.564	0	152.584	0	152.593	0		152.594	0	152.494	0	152.674	0	152.527	0		152.665	0	152.421	0	152.474	0	152.42	0
	152.602	0	152.573	0	152.593	0	152.604	0		152.604	0	152.503	0	152.684	0	152.536	0		152.675	0	152.431	0	152.483	0	152.429	0
	152.611	0	152.583	0	152.603	0	152.614	0		152.614	0	152.513	0	152.694	0	152.545	0		152.685	0	152.44	0	152.492	0	152.437	0
	152.62	0	152.593	0	152.613	0	152.624	0		152.624	0	152.523	0	152.703	0	152.554	0		152.695	0	152.45	0	152.501	0	152.445	0
	152.629	0	152.602	0	152.622	0	152.635	0		152.634	0	152.532	0	152.713	0	152.563	0		152.705	0	152.46	0	152.51	0	152.453	0
	152.638	0	152.612	0	152.632	0	152.645	0		152.644	0	152.542	0	152.723	0	152.572	0		152.715	0	152.469	0	152.519	0	152.461	0
	152.647	0	152.622	0	152.642	0	152.655	0		152.653	0	152.551	0	152.733	0	152.581	0		152.725	0	152.479	0	152.528	0	152.469	0
	152.656	0	152.631	0	152.652	0	152.665	0		152.663	0	152.561	0	152.743	0	152.59	0		152.735	0	152.488	0	152.537	0	152.477	0
	152.664	0	152.641	0	152.661	0	152.674	0		152.673	0	152.571	0	152.752	0	152.599	0		152.746	0	152.498	0	152.546	0	152.485	0
	152.673	0	152.65	0	152.671	0	152.683	0		152.683	0	152.58	0	152.762	0	152.608	0		152.756	0	152.508	0	152.555	0	152.493	0
	152.681	0	152.66	0	152.681	0	152.692	0		152.693	0	152.59	0	152.772	0	152.617	0		152.766	0	152.517	0	152.564	0	152.5	0
	152.69	0	152.669	0	152.691	0	152.702	0		152.703	0	152.6	0	152.781	0	152.625	0		152.776	0	152.527	0	152.573	0	152.508	0
	152.698	0	152.678	0	152.701	0	152.711	0		152.713	0	152.609	0	152.791	0	152.634	0		152.786	0	152.537	0	152.582	0	152.516	0
	152.707	0	152.688	0	152.71	0	152.721	0		152.723	0	152.619	0	152.8	0	152.643	0		152.796	0	152.546	0	152.59	0	152.525	0
	152.715	0	152.697	0	152.72	0	152.731	0		152.733	0	152.629	0	152.81	0	152.652	0		152.806	0	152.556	0	152.599	0	152.533	0
	152.724	0	152.706	0	152.73	0	152.741	0		152.743	0	152.638	0	152.819	0	152.661	0		152.816	0	152.565	0	152.607	0	152.542	0
	152.732	0	152.716	0	152.74	0	152.751	0		152.752	0	152.648	0	152.829	0	152.67	0		152.827	0	152.575	0	152.616	0	152.55	0
	152.741	0	152.725	0	152.75	0	152.762	0		152.762	0	152.658	0	152.838	0	152.679	0		152.837	0	152.585	0	152.624	0	152.559	0
	152.75	0	152.735	0	152.759	0	152.772	0		152.772	0	152.667	0	152.848	0	152.688	0		152.847	0	152.594	0	152.633	0	152.567	0
	152.758	0	152.744	0	152.769	0	152.782	0		152.782	0	152.677	0	152.857	0	152.697	0		152.857	0	152.604	0	152.641	0	152.576	0
	152.767	0	152.754	0	152.779	0	152.792	0		152.792	0	152.687	0	152.867	0	152.706	0		152.867	0	152.613	0	152.649	0	152.585	0
	152.776	0	152.763	0	152.788	0	152.802	0		152.802	0	152.696	0	152.876	0	152.715	0		152.877	0	152.623	0	152.658	0	152.594	0
	152.785	0	152.773	0	152.797	0	152.812	0		152.812	0	152.706	0	152.886	0	152.724	0		152.888	0	152.632	0	152.666	0	152.602	0
	152.795	0	152.782	0	152.806	0	152.822	0		152.822	0	152.716	0	152.895	0	152.733	0		152.898	0	152.641	0	152.675	0	152.611	0
	152.804	0	152.792	0	152.815	0	152.832	0		152.831	0	152.726	0	152.905	0	152.742	0		152.908	0	152.651	0	152.684	0	152.62	0
	152.813	0	152.801	0	152.825	0	152.843	0		152.841	0	152.735	0	152.914	0	152.751	0		152.918	0	152.66	0	152.693	0	152.629	0
	152.822	0	152.811	0	152.834	0	152.853	0		152.85	0	152.745	0	152.924	0	152.76	0		152.928	0	152.67	0	152.702	0	152.637	0
	152.831	0	152.82	0	152.843	0	152.863	0		152.859	0	152.755	0	152.933	0	152.768	0		152.938	0	152.679	0	152.711	0	152.646	0
	152.84	0	152.83	0	152.852	0	152.874	0		152.869	0	152.764	0	152.943	0	152.777	0		152.948	0	152.689	0	152.721	0	152.655	0
	152.849	0	152.839	0	152.862	0	152.884	0		152.878	0	152.774	0	152.952	0	152.787	0		152.958	0	152.698	0	152.73	0	152.664	0
	152.858	0	152.849	0	152.872	0	152.895	0		152.887	0	152.784	0	152.962	0	152.796	0		152.968	0	152.708	0	152.739	0	152.673	0
	152.867	0	152.858	0	152.881	0	152.905	0		152.897	0	152.793	0	152.971	0	152.804	0		152.977	0	152.718	0	152.748	0	152.682	0
	152.876	0	152.868	0	152.891	0	152.916	0		152.906	0	152.802	0	152.981	0	152.813	0		152.987	0	152.727	0	152.758	0	152.69	0
	152.885	0	152.877	0	152.901	0	152.927	0		152.916	0	152.811	0	152.99	0	152.822	0		152.997	0	152.737	0	152.767	0	152.699	0
	152.894	0	152.887	0	152.911	0	152.937	0		152.925	0	152.82	0	153	0	152.831	0		153.006	0	152.747	0	152.776	0	152.708	0
	152.903	0	152.897	0	152.921	0	152.948	0		152.934	0	152.827	0	153.01	0	152.84	0		153.016	0	152.757	0	152.786	0	152.717	0
	152.912	0	152.907	0	152.932	0	152.959	0		152.944	0	152.835	0	153.02	0	152.849	0		153.025	0	152.766	0	152.795	0	152.726	0
	152.921	0	152.918	0	152.942	0	152.969	0		152.953	0	152.842	0	153.03	0	152.858	0		153.035	0	152.776	0	152.804	0	152.735	0
	152.93	0	152.928	0	152.952	0	152.98	0		152.962	0	152.849	0	153.04	0	152.867	0		153.044	0	152.786	0	152.814	0	152.744	0
	152.939	0	152.938	0	152.962	0	152.991	0		152.972	0	152.856	0	153.051	0	152.876	0		153.054	0	152.796	0	152.823	0	152.753	0
	152.948	0	152.949	0	152.972	0	153.001	0		152.981	0	152.864	0	153.061	0	152.884	0		153.063	0	152.806	0	152.832	0	152.762	0
	152.957	0	152.959	0	152.983	0	153.012	0		152.991	0	152.87	0	153.071	0	152.893	0		153.072	0	152.816	0	152.842	0	152.771	0
	152.967	0	152.97	0	152.993	0	153.022	0		153	0	152.876	0	153.081	0	152.902	0		153.082	0	152.826	0	152.851	0	152.78	0
	152.976	0	152.98	0	153.003	0	153.033	0		153.01	0	152.881	0	153.091	0	152.911	0		153.091	0	152.836	0	152.861	0	152.789	0
	152.985	0	152.991	0	153.014	0	153.043	0		153.019	0	152.887	0	153.102	0	152.92	0		153.1	0	152.846	0	152.87	0	152.798	0
	152.995	0	153.001	0	153.024	0	153.054	0		153.029	0	152.892	0	153.112	0	152.929	0		153.109	0	152.856	0	152.88	0	152.807	0
	153.004	0	153.011	0	153.034	0	153.065	0		153.038	0	152.898	0	153.122	0	152.938	0		153.118	0	152.866	0	152.889	0	152.816	0
	153.014	0	153.022	0	153.045	0	153.075	0		153.048	0	152.905	0	153.132	0	152.947	0		153.127	0	152.876	0	152.899	0	152.825	0
	153.023	0	153.032	0	153.055	0	153.086	0		153.057	0	152.912	0	153.142	0	152.956	0		153.136	0	152.886	0	152.908	0	152.835	0
	153.033	0	153.043	0	153.066	0	153.097	0		153.067	0	152.919	0	153.153	0	152.964	0		153.145	0	152.896	0	152.918	0	152.844	0
	153.042	0	153.053	0	153.076	0	153.108	0		153.077	0	152.926	0	153.163	0	152.973	0		153.155	0	152.906	0	152.927	0	152.853	0
	153.052	0	153.064	0	153.087	0	153.118	0		153.086	0	152.933	0	153.174	0	152.982	0		153.164	0	152.916	0	152.937	0	152.862	0
	153.061	0	153.074	0	153.097	0	153.129	0		153.096	0	152.94	0	153.184	0	152.991	0		153.173	0	152.926	0	152.947	0	152.872	0
	153.071	0	153.085	0	153.108	0	153.14	0		153.105	0	152.946	0	153.195	0	153	0		153.182	0	152.936	0	152.956	0	152.881	0
	153.08	0	153.095	0	153.118	0	153.151	0		153.115	0	152.953	0	153.205	0	153.009	0		153.191	0	152.946	0	152.966	0	152.89	0
	153.09	0	153.106	0	153.128	0	153.162	0		153.124	0	152.96	0	153.215	0	153.019	0		153.201	0	152.956	0	152.976	0	152.9	0
	153.099	0	153.116	0	153.139	0	153.173	0		153.134	0	152.967	0	153.226	0	153.028	0		153.21	0	152.966	0	152.986	0	152.909	0
	153.109	0	153.127	0	153.149	0	153.184	0		153.143	0	152.973	0	153.236	0	153.038	0		153.22	0	152.976	0	152.995	0	152.919	0
	153.118	0	153.137	0	153.16	0	153.194	0		153.152	0	152.98	0	153.247	0	153.047	0		153.229	0	152.985	0	153.005	0	152.928	0
	153.128	0	153.147	0	153.17	0	153.205	0		153.162	0	152.987	0	153.257	0	153.057	0		153.239	0	152.995	0	153.015	0	152.938	0
	153.137	0	153.158	0	153.18	0	153.216	0		153.172	0	152.993	0	153.268	0	153.066	0		153.249	0	153.005	0	153.025	0	152.947	0
	153.147	0	153.168	0	153.191	0	153.227	0		153.182	0	153	0	153.278	0	153.076	0		153.259	0	153.015	0	153.034	0	152.957	0
	153.156	0	153.179	0	153.201	0	153.237	0		153.191	0	153.007	0	153.289	0	153.085	0		153.269	0	153.025	0	153.044	0	152.966	0
	153.166	0	153.189	0	153.211	0	153.248	0		153.201	0	153.015	0	153.299	0	153.095	0		153.279	0	153.035	0	153.054	0	152.976	0
	153.175	0	153.2	0	153.222	0	153.258	0		153.211	0	153.024	0	153.31	0	153.104	0		153.289	0	153.045	0	153.064	0	152.985	0
	153.185	0	153.21	0	153.232	0	153.268	0		153.22	0	153.033	0	153.32	0	153.114	0		153.299	0	153.055	0	153.073	0	152.995	0
	153.194	0	153.221	0	153.242	0	153.279	0		153.23	0	153.042	0	153.331	0	153.123	0		153.308	0	153.065	0	153.083	0	153.005	0
	153.203	0	153.232	0	153.252	0	153.289	0		153.24	0	153.052	0	153.341	0	153.133	0		153.318	0	153.075	0	153.092	0	153.014	0
	153.213	0	153.242	0	153.263	0	153.3	0		153.25	0	153.062	0	153.351	0	153.142	0		153.328	0	153.085	0	153.102	0	153.024	0
	153.222	0	153.253	0	153.273	0	153.31	0		153.26	0	153.071	0	153.362	0	153.152	0		153.338	0	153.095	0	153.112	0	153.033	0
	153.231	0	153.264	0	153.284	0	153.321	0		153.27	0	153.081	0	153.372	0	153.161	0		153.348	0	153.105	0	153.121	0	153.043	0
	153.24	0	153.274	0	153.294	0	153.331	0		153.28	0	153.091	0	153.383	0	153.171	0		153.357	0	153.115	0	153.131	0	153.053	0
	153.25	0	153.285	0	153.304	0	153.342	0		153.29	0	153.1	0	153.393	0	153.181	0		153.367	0	153.125	0	153.141	0	153.062	0
	153.259	0	153.296	0	153.315	0	153.353	0		153.3	0	153.11	0	153.404	0	153.19	0		153.376	0	153.135	0	153.15	0	153.072	0
	153.268	0	153.307	0	153.325	0	153.364	0		153.31	0	153.12	0	153.414	0	153.2	0		153.386	0	153.145	0	153.16	0	153.082	0
	153.278	0	153.318	0	153.336	0	153.374	0		153.32	0	153.13	0	153.425	0	153.21	0		153.395	0	153.155	0	153.17	0	153.091	0
	153.287	0	153.328	0	153.346	0	153.385	0		153.33	0	153.14	0	153.435	0	153.219	0		153.405	0	153.165	0	153.179	0	153.101	0
	153.296	0	153.339	0	153.357	0	153.396	0		153.34	0	153.149	0	153.446	0	153.229	0		153.414	0	153.175	0	153.189	0	153.11	0
	153.306	0	153.35	0	153.367	0	153.407	0		153.35	0	153.159	0	153.456	0	153.239	0		153.424	0	153.185	0	153.199	0	153.12	0
	153.315	0	153.361	0	153.378	0	153.418	0		153.36	0	153.169	0	153.466	0	153.248	0		153.433	0	153.195	0	153.209	0	153.13	0
	153.324	0	153.372	0	153.389	0	153.429	0		153.37	0	153.179	0	153.477	0	153.258	0		153.442	0	153.205	0	153.218	0	153.139	0
	153.334	0	153.383	0	153.399	0	153.44	0		153.38	0	153.189	0	153.487	0	153.268	0		153.452	0	153.215	0	153.228	0	153.149	0
	153.343	0	153.394	0	153.41	0	153.451	0		153.39	0	153.199	0	153.498	0	153.277	0		153.461	0	153.225	0	153.238	0	153.158	0
	153.353	0	153.404	0	153.42	0	153.462	0		153.4	0	153.209	0	153.508	0	153.287	0		153.471	0	153.236	0	153.248	0	153.168	0
	153.362	0	153.415	0	153.431	0	153.472	0		153.41	0	153.219	0	153.519	0	153.297	0		153.48	0	153.246	0	153.258	0	153.177	0
	153.371	0	153.426	0	153.442	0	153.483	0		153.421	0	153.229	0	153.529	0	153.307	0		153.49	0	153.256	0	153.267	0	153.186	0
	153.381	0	153.437	0	153.452	0	153.494	0		153.431	0	153.239	0	153.54	0	153.316	0		153.499	0	153.266	0	153.277	0	153.196	0
	153.39	0	153.448	0	153.463	0	153.505	0		153.441	0	153.249	0	153.55	0	153.326	0		153.508	0	153.276	0	153.287	0	153.205	0
	153.4	0	153.459	0	153.474	0	153.516	0		153.451	0	153.259	0	153.561	0	153.336	0		153.518	0	153.286	0	153.296	0	153.214	0
	153.409	0	153.47	0	153.484	0	153.527	0		153.461	0	153.269	0	153.571	0	153.346	0		153.527	0	153.296	0	153.306	0	153.224	0
	153.419	0	153.48	0	153.495	0	153.538	0		153.471	0	153.279	0	153.582	0	153.356	0		153.537	0	153.307	0	153.315	0	153.233	0
	153.428	0	153.491	0	153.506	0	153.548	0		153.482	0	153.289	0	153.592	0	153.365	0		153.546	0	153.317	0	153.325	0	153.242	0
	153.438	0	153.502	0	153.517	0	153.559	0		153.492	0	153.3	0	153.602	0	153.375	0		153.556	0	153.327	0	153.334	0	153.252	0
	153.447	0	153.513	0	153.527	0	153.57	0		153.502	0	153.31	0	153.613	0	153.385	0		153.565	0	153.337	0	153.344	0	153.262	0
	153.457	0	153.524	0	153.538	0	153.58	0		153.512	0	153.32	0	153.624	0	153.395	0		153.575	0	153.347	0	153.353	0	153.271	0
	153.466	0	153.535	0	153.549	0	153.591	0		153.523	0	153.33	0	153.634	0	153.405	0		153.584	0	153.358	0	153.362	0	153.281	0
	153.476	0	153.546	0	153.56	0	153.601	0		153.533	0	153.341	0	153.645	0	153.415	0		153.593	0	153.368	0	153.37	0	153.291	0
	153.485	0	153.556	0	153.571	0	153.611	0		153.543	0	153.351	0	153.655	0	153.425	0		153.603	0	153.378	0	153.379	0	153.3	0
	153.495	0	153.567	0	153.581	0	153.622	0		153.553	0	153.361	0	153.665	0	153.435	0		153.612	0	153.388	0	153.387	0	153.31	0
	153.504	0	153.578	0	153.592	0	153.632	0		153.564	0	153.372	0	153.676	0	153.446	0		153.621	0	153.398	0	153.396	0	153.32	0
	153.514	0	153.588	0	153.603	0	153.642	0		153.574	0	153.382	0	153.686	0	153.456	0		153.631	0	153.409	0	153.404	0	153.33	0
	153.523	0	153.598	0	153.614	0	153.652	0		153.584	0	153.392	0	153.697	0	153.466	0		153.64	0	153.419	0	153.411	0	153.34	0
	153.533	0	153.608	0	153.625	0	153.662	0		153.595	0	153.403	0	153.707	0	153.476	0		153.65	0	153.429	0	153.419	0	153.35	0
	153.542	0	153.617	0	153.635	0	153.672	0		153.605	0	153.413	0	153.718	0	153.487	0		153.659	0	153.439	0	153.427	0	153.36	0
	153.552	0	153.627	0	153.646	0	153.682	0		153.615	0	153.423	0	153.728	0	153.497	0		153.668	0	153.449	0	153.435	0	153.37	0
	153.561	0	153.637	0	153.657	0	153.692	0		153.625	0	153.433	0	153.739	0	153.507	0		153.678	0	153.459	0	153.442	0	153.379	0
	153.571	0	153.646	0	153.668	0	153.702	0		153.636	0	153.444	0	153.749	0	153.517	0		153.687	0	153.469	0	153.45	0	153.389	0
	153.58	0	153.655	0	153.678	0	153.712	0		153.646	0	153.454	0	153.76	0	153.528	0		153.697	0	153.479	0	153.457	0	153.399	0
	153.589	0	153.664	0	153.689	0	153.722	0		153.656	0	153.464	0	153.77	0	153.538	0		153.706	0	153.488	0	153.464	0	153.409	0
	153.599	0	153.673	0	153.699	0	153.732	0		153.666	0	153.475	0	153.78	0	153.549	0		153.716	0	153.498	0	153.472	0	153.419	0
	153.608	0	153.683	0	153.71	0	153.742	0		153.676	0	153.485	0	153.791	0	153.559	0		153.725	0	153.508	0	153.479	0	153.429	0
	153.617	0	153.692	0	153.72	0	153.752	0		153.686	0	153.495	0	153.801	0	153.569	0		153.734	0	153.517	0	153.486	0	153.439	0
	153.627	0	153.702	0	153.731	0	153.762	0		153.697	0	153.505	0	153.812	0	153.579	0		153.744	0	153.527	0	153.493	0	153.449	0
	153.636	0	153.711	0	153.741	0	153.772	0		153.707	0	153.515	0	153.822	0	153.59	0		153.753	0	153.537	0	153.501	0	153.459	0
	153.645	0	153.721	0	153.751	0	153.781	0		153.717	0	153.525	0	153.833	0	153.6	0		153.762	0	153.547	0	153.508	0	153.468	0
	153.654	0	153.731	0	153.761	0	153.791	0		153.727	0	153.535	0	153.843	0	153.61	0		153.771	0	153.556	0	153.516	0	153.478	0
	153.664	0	153.74	0	153.771	0	153.801	0		153.737	0	153.545	0	153.854	0	153.62	0		153.781	0	153.566	0	153.523	0	153.488	0
	153.673	0	153.75	0	153.781	0	153.811	0		153.747	0	153.556	0	153.864	0	153.631	0		153.79	0	153.575	0	153.531	0	153.498	0
	153.682	0	153.759	0	153.79	0	153.82	0		153.757	0	153.565	0	153.875	0	153.641	0		153.799	0	153.585	0	153.538	0	153.507	0
	153.691	0	153.769	0	153.8	0	153.83	0		153.767	0	153.575	0	153.885	0	153.651	0		153.808	0	153.595	0	153.546	0	153.517	0
	153.701	0	153.778	0	153.809	0	153.84	0		153.777	0	153.585	0	153.895	0	153.661	0		153.818	0	153.604	0	153.554	0	153.527	0
	153.71	0	153.788	0	153.819	0	153.849	0		153.788	0	153.595	0	153.904	0	153.671	0		153.827	0	153.614	0	153.562	0	153.536	0
	153.719	0	153.797	0	153.829	0	153.859	0		153.798	0	153.604	0	153.914	0	153.681	0		153.836	0	153.624	0	153.57	0	153.546	0
	153.727	0	153.807	0	153.839	0	153.869	0		153.808	0	153.614	0	153.923	0	153.691	0		153.845	0	153.633	0	153.578	0	153.556	0
	153.735	0	153.816	0	153.849	0	153.879	0		153.818	0	153.624	0	153.933	0	153.701	0		153.855	0	153.643	0	153.587	0	153.565	0
	153.743	0	153.826	0	153.858	0	153.889	0		153.828	0	153.633	0	153.943	0	153.711	0		153.864	0	153.653	0	153.595	0	153.575	0
	153.752	0	153.835	0	153.868	0	153.899	0		153.838	0	153.643	0	153.952	0	153.721	0		153.873	0	153.662	0	153.604	0	153.585	0
	153.76	0	153.845	0	153.878	0	153.909	0		153.847	0	153.652	0	153.962	0	153.731	0		153.882	0	153.672	0	153.612	0	153.594	0
	153.769	0	153.854	0	153.887	0	153.919	0		153.857	0	153.662	0	153.971	0	153.741	0		153.891	0	153.681	0	153.621	0	153.604	0
	153.777	0	153.864	0	153.897	0	153.929	0		153.866	0	153.671	0	153.981	0	153.751	0		153.9	0	153.691	0	153.629	0	153.614	0
	153.785	0	153.873	0	153.907	0	153.939	0		153.876	0	153.68	0	153.99	0	153.76	0		153.909	0	153.7	0	153.637	0	153.624	0
	153.794	0	153.883	0	153.916	0	153.949	0		153.885	0	153.69	0	154	0	153.77	0		153.919	0	153.71	0	153.645	0	153.633	0
	153.802	0	153.893	0	153.926	0	153.96	0		153.895	0	153.699	0	154.01	0	153.78	0		153.928	0	153.72	0	153.653	0	153.643	0
	153.811	0	153.903	0	153.936	0	153.97	0		153.904	0	153.709	0	154.02	0	153.789	0		153.937	0	153.729	0	153.661	0	153.653	0
	153.819	0	153.913	0	153.946	0	153.979	0		153.912	0	153.718	0	154.03	0	153.799	0		153.946	0	153.739	0	153.668	0	153.663	0
	153.828	0	153.923	0	153.956	0	153.989	0		153.921	0	153.727	0	154.04	0	153.808	0		153.955	0	153.748	0	153.676	0	153.673	0
	153.836	0	153.933	0	153.965	0	153.999	0		153.93	0	153.736	0	154.049	0	153.818	0		153.964	0	153.758	0	153.683	0	153.683	0
	153.845	0	153.943	0	153.975	0	154.009	0		153.939	0	153.745	0	154.059	0	153.827	0		153.974	0	153.768	0	153.691	0	153.693	0
	153.853	0	153.953	0	153.985	0	154.019	0		153.947	0	153.754	0	154.069	0	153.837	0		153.983	0	153.777	0	153.698	0	153.702	0
	153.862	0	153.964	0	153.995	0	154.03	0		153.956	0	153.764	0	154.078	0	153.846	0		153.992	0	153.787	0	153.706	0	153.712	0
	153.87	0	153.974	0	154.005	0	154.04	0		153.965	0	153.773	0	154.088	0	153.855	0		154.001	0	153.797	0	153.713	0	153.722	0
	153.879	0	153.984	0	154.016	0	154.05	0		153.974	0	153.782	0	154.098	0	153.864	0		154.009	0	153.808	0	153.721	0	153.732	0
	153.888	0	153.994	0	154.026	0	154.06	0		153.982	0	153.791	0	154.108	0	153.873	0		154.018	0	153.818	0	153.728	0	153.742	0
	153.896	0	154.003	0	154.036	0	154.071	0		153.991	0	153.801	0	154.117	0	153.882	0		154.026	0	153.828	0	153.735	0	153.752	0
	153.905	0	154.013	0	154.047	0	154.081	0		154	0	153.81	0	154.127	0	153.891	0		154.035	0	153.838	0	153.743	0	153.762	0
	153.914	0	154.023	0	154.057	0	154.091	0		154.009	0	153.819	0	154.137	0	153.9	0		154.044	0	153.849	0	153.75	0	153.772	0
	153.923	0	154.033	0	154.068	0	154.102	0		154.018	0	153.828	0	154.146	0	153.909	0		154.053	0	153.859	0	153.758	0	153.782	0
	153.932	0	154.043	0	154.078	0	154.112	0		154.027	0	153.837	0	154.156	0	153.919	0		154.061	0	153.869	0	153.765	0	153.792	0
	153.941	0	154.052	0	154.089	0	154.122	0		154.036	0	153.846	0	154.166	0	153.928	0		154.069	0	153.88	0	153.772	0	153.803	0
	153.95	0	154.062	0	154.1	0	154.133	0		154.045	0	153.855	0	154.176	0	153.937	0		154.078	0	153.89	0	153.78	0	153.813	0
	153.959	0	154.072	0	154.111	0	154.143	0		154.055	0	153.865	0	154.185	0	153.946	0		154.086	0	153.9	0	153.787	0	153.823	0
	153.969	0	154.081	0	154.121	0	154.153	0		154.064	0	153.874	0	154.195	0	153.955	0		154.095	0	153.91	0	153.795	0	153.833	0
	153.978	0	154.091	0	154.132	0	154.164	0		154.073	0	153.884	0	154.205	0	153.964	0		154.104	0	153.92	0	153.802	0	153.843	0
	153.988	0	154.101	0	154.143	0	154.174	0		154.082	0	153.894	0	154.215	0	153.973	0		154.113	0	153.929	0	153.81	0	153.853	0
	153.997	0	154.11	0	154.154	0	154.184	0		154.091	0	153.903	0	154.225	0	153.982	0		154.122	0	153.938	0	153.818	0	153.863	0
	154.007	0	154.12	0	154.164	0	154.195	0		154.1	0	153.913	0	154.235	0	153.991	0		154.131	0	153.947	0	153.825	0	153.873	0
	154.016	0	154.129	0	154.175	0	154.205	0		154.109	0	153.923	0	154.245	0	154	0		154.14	0	153.956	0	153.833	0	153.883	0
	154.025	0	154.139	0	154.186	0	154.215	0		154.119	0	153.932	0	154.255	0	154.01	0		154.15	0	153.965	0	153.84	0	153.893	0
	154.035	0	154.149	0	154.196	0	154.225	0		154.128	0	153.942	0	154.265	0	154.02	0		154.159	0	153.974	0	153.848	0	153.904	0
	154.044	0	154.158	0	154.207	0	154.236	0		154.138	0	153.952	0	154.275	0	154.03	0		154.168	0	153.983	0	153.856	0	153.914	0
	154.054	0	154.168	0	154.217	0	154.246	0		154.148	0	153.961	0	154.285	0	154.04	0		154.177	0	153.991	0	153.864	0	153.924	0
	154.063	0	154.177	0	154.228	0	154.256	0		154.158	0	153.971	0	154.295	0	154.049	0		154.187	0	154	0	153.872	0	153.934	0
	154.073	0	154.187	0	154.239	0	154.266	0		154.167	0	153.981	0	154.305	0	154.059	0		154.196	0	154.008	0	153.88	0	153.944	0
	154.082	0	154.196	0	154.249	0	154.276	0		154.177	0	153.99	0	154.315	0	154.069	0		154.205	0	154.017	0	153.888	0	153.954	0
	154.091	0	154.206	0	154.26	0	154.287	0		154.187	0	154	0	154.326	0	154.079	0		154.214	0	154.027	0	153.896	0	153.964	0
	154.101	0	154.215	0	154.27	0	154.297	0		154.196	0	154.01	0	154.336	0	154.089	0		154.224	0	154.036	0	153.904	0	153.974	0
	154.11	0	154.225	0	154.281	0	154.307	0		154.206	0	154.02	0	154.346	0	154.099	0		154.233	0	154.046	0	153.911	0	153.984	0
	154.119	0	154.234	0	154.291	0	154.317	0		154.216	0	154.03	0	154.356	0	154.109	0		154.242	0	154.055	0	153.919	0	153.994	0
	154.128	0	154.244	0	154.301	0	154.327	0		154.225	0	154.041	0	154.366	0	154.119	0		154.252	0	154.065	0	153.927	0	154.004	0
	154.137	0	154.253	0	154.312	0	154.337	0		154.235	0	154.051	0	154.376	0	154.129	0		154.261	0	154.075	0	153.935	0	154.014	0
	154.147	0	154.263	0	154.322	0	154.347	0		154.244	0	154.061	0	154.386	0	154.139	0		154.271	0	154.084	0	153.943	0	154.024	0
	154.156	0	154.272	0	154.333	0	154.357	0		154.253	0	154.071	0	154.396	0	154.15	0		154.281	0	154.094	0	153.951	0	154.034	0
	154.165	0	154.281	0	154.343	0	154.367	0		154.262	0	154.081	0	154.406	0	154.16	0		154.29	0	154.104	0	153.958	0	154.044	0
	154.174	0	154.291	0	154.354	0	154.377	0		154.272	0	154.091	0	154.415	0	154.17	0		154.3	0	154.113	0	153.966	0	154.054	0
	154.183	0	154.3	0	154.364	0	154.387	0		154.281	0	154.101	0	154.425	0	154.18	0		154.311	0	154.123	0	153.974	0	154.063	0
	154.192	0	154.31	0	154.374	0	154.397	0		154.29	0	154.111	0	154.435	0	154.19	0		154.321	0	154.133	0	153.982	0	154.073	0
	154.201	0	154.319	0	154.385	0	154.407	0		154.299	0	154.121	0	154.445	0	154.2	0		154.331	0	154.143	0	153.989	0	154.083	0
	154.211	0	154.329	0	154.396	0	154.417	0		154.308	0	154.131	0	154.455	0	154.21	0		154.341	0	154.152	0	153.997	0	154.093	0
	154.22	0	154.338	0	154.406	0	154.427	0		154.318	0	154.141	0	154.464	0	154.219	0		154.351	0	154.162	0	154.005	0	154.102	0
	154.229	0	154.348	0	154.417	0	154.438	0		154.327	0	154.151	0	154.474	0	154.229	0		154.362	0	154.172	0	154.012	0	154.112	0
	154.238	0	154.357	0	154.427	0	154.448	0		154.336	0	154.161	0	154.484	0	154.239	0		154.372	0	154.182	0	154.02	0	154.122	0
	154.247	0	154.367	0	154.438	0	154.458	0		154.345	0	154.171	0	154.494	0	154.249	0		154.382	0	154.191	0	154.028	0	154.131	0
	154.256	0	154.376	0	154.449	0	154.468	0		154.354	0	154.181	0	154.503	0	154.258	0		154.392	0	154.201	0	154.036	0	154.141	0
	154.265	0	154.386	0	154.459	0	154.478	0		154.363	0	154.191	0	154.513	0	154.268	0		154.402	0	154.211	0	154.044	0	154.151	0
	154.274	0	154.395	0	154.47	0	154.488	0		154.372	0	154.201	0	154.523	0	154.278	0		154.412	0	154.221	0	154.051	0	154.161	0
	154.283	0	154.405	0	154.48	0	154.498	0		154.381	0	154.211	0	154.533	0	154.288	0		154.422	0	154.231	0	154.059	0	154.17	0
	154.292	0	154.414	0	154.491	0	154.508	0		154.39	0	154.221	0	154.542	0	154.297	0		154.432	0	154.24	0	154.067	0	154.18	0
	154.301	0	154.424	0	154.502	0	154.518	0		154.398	0	154.231	0	154.552	0	154.307	0		154.442	0	154.25	0	154.075	0	154.19	0
	154.31	0	154.433	0	154.512	0	154.528	0		154.407	0	154.241	0	154.562	0	154.317	0		154.452	0	154.26	0	154.082	0	154.199	0
	154.319	0	154.442	0	154.523	0	154.538	0		154.416	0	154.251	0	154.572	0	154.326	0		154.461	0	154.27	0	154.09	0	154.209	0
	154.329	0	154.452	0	154.534	0	154.548	0		154.425	0	154.261	0	154.582	0	154.336	0		154.471	0	154.279	0	154.098	0	154.219	0
	154.338	0	154.461	0	154.544	0	154.558	0		154.434	0	154.271	0	154.592	0	154.346	0		154.48	0	154.289	0	154.106	0	154.228	0
	154.347	0	154.47	0	154.555	0	154.568	0		154.443	0	154.281	0	154.602	0	154.355	0		154.49	0	154.299	0	154.114	0	154.238	0
	154.356	0	154.479	0	154.566	0	154.578	0		154.452	0	154.291	0	154.612	0	154.365	0		154.499	0	154.308	0	154.122	0	154.247	0
	154.365	0	154.488	0	154.576	0	154.588	0		154.461	0	154.301	0	154.621	0	154.375	0		154.509	0	154.318	0	154.13	0	154.257	0
	154.374	0	154.497	0	154.587	0	154.598	0		154.47	0	154.311	0	154.631	0	154.385	0		154.518	0	154.327	0	154.138	0	154.267	0
	154.384	0	154.507	0	154.598	0	154.608	0		154.479	0	154.321	0	154.641	0	154.395	0		154.528	0	154.336	0	154.146	0	154.276	0
	154.393	0	154.516	0	154.609	0	154.617	0		154.488	0	154.331	0	154.651	0	154.404	0		154.537	0	154.346	0	154.155	0	154.286	0
	154.402	0	154.526	0	154.62	0	154.627	0		154.497	0	154.341	0	154.661	0	154.414	0		154.546	0	154.355	0	154.163	0	154.296	0
	154.411	0	154.535	0	154.63	0	154.637	0		154.506	0	154.352	0	154.672	0	154.424	0		154.556	0	154.364	0	154.171	0	154.306	0
	154.42	0	154.545	0	154.641	0	154.646	0		154.515	0	154.362	0	154.682	0	154.434	0		154.565	0	154.374	0	154.18	0	154.316	0
	154.429	0	154.554	0	154.651	0	154.656	0		154.524	0	154.372	0	154.692	0	154.445	0		154.574	0	154.383	0	154.188	0	154.326	0
	154.439	0	154.563	0	154.662	0	154.665	0		154.533	0	154.382	0	154.702	0	154.455	0		154.583	0	154.392	0	154.197	0	154.336	0
	154.448	0	154.572	0	154.672	0	154.675	0		154.542	0	154.393	0	154.713	0	154.465	0		154.593	0	154.402	0	154.206	0	154.346	0
	154.456	0	154.582	0	154.683	0	154.684	0		154.551	0	154.403	0	154.723	0	154.475	0		154.602	0	154.411	0	154.214	0	154.356	0
	154.465	0	154.591	0	154.694	0	154.693	0		154.56	0	154.413	0	154.733	0	154.485	0		154.611	0	154.42	0	154.223	0	154.367	0
	154.474	0	154.6	0	154.704	0	154.703	0		154.569	0	154.423	0	154.743	0	154.495	0		154.62	0	154.43	0	154.232	0	154.377	0
	154.483	0	154.61	0	154.715	0	154.712	0		154.578	0	154.433	0	154.753	0	154.505	0		154.629	0	154.439	0	154.241	0	154.388	0
	154.492	0	154.619	0	154.725	0	154.721	0		154.587	0	154.443	0	154.762	0	154.515	0		154.638	0	154.448	0	154.251	0	154.399	0
	154.501	0	154.628	0	154.736	0	154.731	0		154.596	0	154.453	0	154.772	0	154.526	0		154.647	0	154.457	0	154.26	0	154.41	0
	154.51	0	154.637	0	154.746	0	154.74	0		154.604	0	154.463	0	154.782	0	154.536	0		154.656	0	154.467	0	154.269	0	154.42	0
	154.519	0	154.647	0	154.757	0	154.749	0		154.613	0	154.473	0	154.792	0	154.546	0		154.665	0	154.476	0	154.278	0	154.431	0
	154.528	0	154.656	0	154.767	0	154.758	0		154.622	0	154.483	0	154.802	0	154.556	0		154.674	0	154.485	0	154.288	0	154.441	0
	154.537	0	154.665	0	154.777	0	154.767	0		154.631	0	154.493	0	154.812	0	154.566	0		154.683	0	154.495	0	154.297	0	154.451	0
	154.547	0	154.675	0	154.787	0	154.776	0		154.64	0	154.503	0	154.822	0	154.576	0		154.692	0	154.504	0	154.306	0	154.462	0
	154.556	0	154.684	0	154.797	0	154.785	0		154.648	0	154.513	0	154.832	0	154.586	0		154.701	0	154.513	0	154.315	0	154.472	0
	154.565	0	154.693	0	154.807	0	154.794	0		154.657	0	154.524	0	154.842	0	154.595	0		154.71	0	154.523	0	154.324	0	154.483	0
	154.574	0	154.702	0	154.817	0	154.803	0		154.665	0	154.534	0	154.852	0	154.605	0		154.719	0	154.532	0	154.333	0	154.493	0
	154.583	0	154.711	0	154.828	0	154.812	0		154.674	0	154.544	0	154.861	0	154.615	0		154.728	0	154.541	0	154.342	0	154.503	0
	154.592	0	154.72	0	154.838	0	154.821	0		154.683	0	154.554	0	154.871	0	154.625	0		154.737	0	154.551	0	154.351	0	154.513	0
	154.601	0	154.729	0	154.848	0	154.83	0		154.691	0	154.564	0	154.881	0	154.634	0		154.746	0	154.56	0	154.361	0	154.524	0
	154.61	0	154.738	0	154.858	0	154.839	0		154.7	0	154.574	0	154.891	0	154.644	0		154.756	0	154.57	0	154.37	0	154.534	0
	154.619	0	154.747	0	154.868	0	154.847	0		154.709	0	154.584	0	154.901	0	154.653	0		154.765	0	154.579	0	154.379	0	154.544	0
	154.628	0	154.756	0	154.878	0	154.856	0		154.718	0	154.593	0	154.911	0	154.663	0		154.774	0	154.588	0	154.389	0	154.555	0
	154.636	0	154.765	0	154.888	0	154.864	0		154.726	0	154.603	0	154.921	0	154.672	0		154.783	0	154.598	0	154.398	0	154.566	0
	154.645	0	154.774	0	154.897	0	154.873	0		154.735	0	154.613	0	154.931	0	154.681	0		154.792	0	154.607	0	154.407	0	154.576	0
	154.654	0	154.783	0	154.906	0	154.881	0		154.744	0	154.623	0	154.939	0	154.691	0		154.801	0	154.616	0	154.417	0	154.587	0
	154.663	0	154.792	0	154.916	0	154.89	0		154.753	0	154.633	0	154.948	0	154.7	0		154.81	0	154.626	0	154.427	0	154.597	0
	154.672	0	154.802	0	154.925	0	154.898	0		154.762	0	154.643	0	154.957	0	154.709	0		154.819	0	154.635	0	154.436	0	154.608	0
	154.681	0	154.811	0	154.934	0	154.907	0		154.771	0	154.652	0	154.965	0	154.718	0		154.828	0	154.644	0	154.445	0	154.619	0
	154.69	0	154.82	0	154.944	0	154.915	0		154.779	0	154.662	0	154.974	0	154.727	0		154.837	0	154.654	0	154.455	0	154.629	0
	154.699	0	154.829	0	154.953	0	154.924	0		154.788	0	154.671	0	154.983	0	154.736	0		154.846	0	154.663	0	154.464	0	154.64	0
	154.707	0	154.838	0	154.963	0	154.932	0		154.797	0	154.681	0	154.991	0	154.746	0		154.855	0	154.672	0	154.474	0	154.65	0
	154.716	0	154.847	0	154.972	0	154.941	0		154.806	0	154.691	0	155	0	154.755	0		154.864	0	154.682	0	154.484	0	154.661	0
	154.725	0	154.856	0	154.981	0	154.949	0		154.815	0	154.7	0	155.01	0	154.764	0		154.873	0	154.691	0	154.493	0	154.672	0
	154.734	0	154.865	0	154.991	0	154.958	0		154.824	0	154.71	0	155.019	0	154.773	0		154.882	0	154.7	0	154.502	0	154.682	0
	154.743	0	154.874	0	155	0	154.966	0		154.832	0	154.72	0	155.029	0	154.782	0		154.891	0	154.709	0	154.512	0	154.693	0
	154.752	0	154.883	0	155.01	0	154.975	0		154.841	0	154.729	0	155.039	0	154.791	0		154.9	0	154.718	0	154.521	0	154.703	0
	154.761	0	154.892	0	155.02	0	154.983	0		154.85	0	154.739	0	155.048	0	154.8	0		154.909	0	154.727	0	154.53	0	154.714	0
	154.769	0	154.901	0	155.03	0	154.992	0		154.859	0	154.749	0	155.058	0	154.809	0		154.919	0	154.736	0	154.54	0	154.725	0
	154.778	0	154.91	0	155.04	0	155	0		154.867	0	154.758	0	155.068	0	154.818	0		154.928	0	154.746	0	154.55	0	154.735	0
	154.786	0	154.919	0	155.05	0	155.009	0		154.875	0	154.768	0	155.077	0	154.827	0		154.937	0	154.755	0	154.56	0	154.746	0
	154.795	0	154.928	0	155.06	0	155.018	0		154.884	0	154.778	0	155.087	0	154.836	0		154.946	0	154.764	0	154.57	0	154.756	0
	154.804	0	154.937	0	155.07	0	155.027	0		154.892	0	154.787	0	155.097	0	154.846	0		154.955	0	154.773	0	154.579	0	154.767	0
	154.813	0	154.946	0	155.079	0	155.036	0		154.9	0	154.797	0	155.106	0	154.855	0		154.964	0	154.782	0	154.589	0	154.778	0
	154.821	0	154.955	0	155.089	0	155.045	0		154.909	0	154.807	0	155.116	0	154.864	0		154.973	0	154.791	0	154.598	0	154.788	0
	154.83	0	154.964	0	155.099	0	155.054	0		154.917	0	154.816	0	155.125	0	154.873	0		154.982	0	154.8	0	154.608	0	154.798	0
	154.837	0	154.973	0	155.109	0	155.063	0		154.925	0	154.826	0	155.135	0	154.882	0		154.991	0	154.809	0	154.617	0	154.808	0
	154.845	0	154.982	0	155.119	0	155.072	0		154.934	0	154.836	0	155.145	0	154.891	0		155	0	154.818	0	154.627	0	154.818	0
	154.852	0	154.991	0	155.129	0	155.081	0		154.942	0	154.845	0	155.154	0	154.899	0		155.009	0	154.827	0	154.637	0	154.828	0
	154.859	0	155	0	155.139	0	155.09	0		154.95	0	154.855	0	155.164	0	154.908	0		155.019	0	154.836	0	154.646	0	154.839	0
	154.866	0	155.01	0	155.149	0	155.099	0		154.958	0	154.865	0	155.173	0	154.916	0		155.029	0	154.845	0	154.655	0	154.849	0
	154.873	0	155.02	0	155.159	0	155.108	0		154.967	0	154.874	0	155.183	0	154.924	0		155.038	0	154.855	0	154.665	0	154.859	0
	154.881	0	155.03	0	155.169	0	155.117	0		154.975	0	154.884	0	155.192	0	154.933	0		155.048	0	154.864	0	154.674	0	154.869	0
	154.89	0	155.04	0	155.179	0	155.126	0		154.983	0	154.894	0	155.202	0	154.941	0		155.057	0	154.873	0	154.683	0	154.879	0
	154.898	0	155.05	0	155.189	0	155.135	0		154.992	0	154.903	0	155.211	0	154.95	0		155.067	0	154.883	0	154.693	0	154.889	0
	154.907	0	155.06	0	155.2	0	155.144	0		155	0	154.913	0	155.22	0	154.958	0		155.077	0	154.892	0	154.702	0	154.898	0
	154.915	0	155.07	0	155.21	0	155.154	0		155.009	0	154.923	0	155.23	0	154.966	0		155.086	0	154.902	0	154.711	0	154.908	0
	154.924	0	155.079	0	155.221	0	155.163	0		155.017	0	154.932	0	155.239	0	154.975	0		155.096	0	154.912	0	154.721	0	154.917	0
	154.932	0	155.089	0	155.231	0	155.172	0		155.026	0	154.942	0	155.249	0	154.983	0		155.106	0	154.922	0	154.73	0	154.926	0
	154.941	0	155.099	0	155.242	0	155.181	0		155.035	0	154.952	0	155.258	0	154.992	0		155.115	0	154.931	0	154.739	0	154.935	0
	154.949	0	155.109	0	155.252	0	155.191	0		155.043	0	154.961	0	155.267	0	155	0		155.125	0	154.941	0	154.749	0	154.945	0
	154.958	0	155.119	0	155.263	0	155.201	0		155.052	0	154.971	0	155.277	0	155.008	0		155.135	0	154.951	0	154.758	0	154.954	0
	154.966	0	155.128	0	155.273	0	155.21	0		155.061	0	154.981	0	155.287	0	155.017	0		155.145	0	154.961	0	154.767	0	154.963	0
	154.975	0	155.138	0	155.284	0	155.22	0		155.069	0	154.99	0	155.296	0	155.025	0		155.155	0	154.971	0	154.777	0	154.972	0
	154.983	0	155.147	0	155.294	0	155.23	0		155.078	0	155	0	155.306	0	155.034	0		155.164	0	154.98	0	154.786	0	154.982	0
	154.992	0	155.157	0	155.305	0	155.24	0		155.087	0	155.01	0	155.316	0	155.042	0		155.174	0	154.99	0	154.795	0	154.991	0
	155	0	155.166	0	155.315	0	155.249	0		155.096	0	155.021	0	155.326	0	155.051	0		155.184	0	155	0	154.804	0	155	0
	155.009	0	155.175	0	155.326	0	155.259	0		155.105	0	155.031	0	155.337	0	155.059	0		155.194	0	155.01	0	154.814	0	155.009	0
	155.019	0	155.184	0	155.336	0	155.269	0		155.114	0	155.042	0	155.347	0	155.068	0		155.204	0	155.02	0	154.823	0	155.019	0
	155.029	0	155.193	0	155.347	0	155.279	0		155.123	0	155.052	0	155.357	0	155.076	0		155.214	0	155.03	0	154.832	0	155.028	0
	155.039	0	155.202	0	155.357	0	155.289	0		155.132	0	155.063	0	155.367	0	155.084	0		155.223	0	155.04	0	154.842	0	155.037	0
	155.049	0	155.211	0	155.368	0	155.299	0		155.142	0	155.073	0	155.377	0	155.093	0		155.233	0	155.05	0	154.851	0	155.046	0
	155.059	0	155.219	0	155.378	0	155.308	0		155.151	0	155.084	0	155.388	0	155.101	0		155.243	0	155.06	0	154.86	0	155.056	0
	155.069	0	155.228	0	155.389	0	155.318	0		155.161	0	155.095	0	155.398	0	155.11	0		155.253	0	155.069	0	154.87	0	155.065	0
	155.079	0	155.237	0	155.399	0	155.328	0		155.17	0	155.105	0	155.408	0	155.119	0		155.262	0	155.079	0	154.879	0	155.074	0
	155.089	0	155.247	0	155.41	0	155.337	0		155.18	0	155.116	0	155.418	0	155.127	0		155.272	0	155.089	0	154.888	0	155.083	0
	155.099	0	155.256	0	155.42	0	155.347	0		155.19	0	155.127	0	155.428	0	155.136	0		155.282	0	155.098	0	154.898	0	155.091	0
	155.109	0	155.265	0	155.43	0	155.357	0		155.199	0	155.137	0	155.438	0	155.145	0		155.291	0	155.108	0	154.907	0	155.1	0
	155.118	0	155.275	0	155.44	0	155.366	0		155.209	0	155.148	0	155.449	0	155.153	0		155.301	0	155.118	0	154.916	0	155.109	0
	155.128	0	155.284	0	155.45	0	155.376	0		155.219	0	155.158	0	155.459	0	155.162	0		155.311	0	155.127	0	154.926	0	155.118	0
	155.138	0	155.294	0	155.46	0	155.385	0		155.229	0	155.169	0	155.469	0	155.17	0		155.321	0	155.137	0	154.935	0	155.126	0
	155.147	0	155.303	0	155.47	0	155.394	0		155.238	0	155.179	0	155.479	0	155.179	0		155.33	0	155.146	0	154.944	0	155.135	0
	155.157	0	155.312	0	155.48	0	155.404	0		155.248	0	155.189	0	155.488	0	155.188	0		155.34	0	155.156	0	154.953	0	155.144	0
	155.166	0	155.322	0	155.49	0	155.413	0		155.257	0	155.2	0	155.498	0	155.197	0		155.35	0	155.165	0	154.963	0	155.152	0
	155.176	0	155.331	0	155.5	0	155.422	0		155.267	0	155.21	0	155.508	0	155.206	0		155.359	0	155.175	0	154.972	0	155.161	0
	155.185	0	155.341	0	155.509	0	155.432	0		155.276	0	155.22	0	155.517	0	155.215	0		155.369	0	155.184	0	154.981	0	155.17	0
	155.194	0	155.35	0	155.519	0	155.441	0		155.286	0	155.23	0	155.526	0	155.224	0		155.378	0	155.194	0	154.991	0	155.178	0
	155.204	0	155.359	0	155.529	0	155.45	0		155.295	0	155.24	0	155.535	0	155.233	0		155.388	0	155.203	0	155	0	155.187	0
	155.213	0	155.369	0	155.539	0	155.459	0		155.305	0	155.25	0	155.544	0	155.242	0		155.398	0	155.213	0	155.009	0	155.195	0
	155.222	0	155.378	0	155.548	0	155.469	0		155.314	0	155.26	0	155.553	0	155.251	0		155.407	0	155.222	0	155.019	0	155.204	0
	155.231	0	155.387	0	155.558	0	155.478	0		155.323	0	155.27	0	155.563	0	155.26	0		155.417	0	155.232	0	155.028	0	155.213	0
	155.24	0	155.397	0	155.567	0	155.487	0		155.332	0	155.28	0	155.572	0	155.268	0		155.426	0	155.241	0	155.038	0	155.221	0
	155.25	0	155.406	0	155.577	0	155.496	0		155.342	0	155.29	0	155.581	0	155.277	0		155.436	0	155.251	0	155.048	0	155.23	0
	155.259	0	155.416	0	155.586	0	155.505	0		155.351	0	155.3	0	155.59	0	155.286	0		155.445	0	155.261	0	155.057	0	155.239	0
	155.268	0	155.425	0	155.596	0	155.514	0		155.36	0	155.309	0	155.599	0	155.295	0		155.454	0	155.27	0	155.067	0	155.248	0
	155.277	0	155.435	0	155.605	0	155.523	0		155.369	0	155.318	0	155.608	0	155.303	0		155.464	0	155.28	0	155.076	0	155.257	0
	155.286	0	155.444	0	155.615	0	155.532	0		155.378	0	155.328	0	155.618	0	155.312	0		155.473	0	155.289	0	155.086	0	155.266	0
	155.295	0	155.454	0	155.624	0	155.542	0		155.387	0	155.338	0	155.627	0	155.32	0		155.482	0	155.299	0	155.095	0	155.275	0
	155.304	0	155.463	0	155.634	0	155.551	0		155.396	0	155.347	0	155.636	0	155.329	0		155.491	0	155.308	0	155.105	0	155.284	0
	155.313	0	155.473	0	155.643	0	155.56	0		155.405	0	155.356	0	155.645	0	155.337	0		155.5	0	155.318	0	155.114	0	155.293	0
	155.322	0	155.482	0	155.653	0	155.569	0		155.413	0	155.365	0	155.655	0	155.346	0		155.509	0	155.328	0	155.124	0	155.303	0
	155.331	0	155.492	0	155.662	0	155.578	0		155.422	0	155.374	0	155.664	0	155.354	0		155.518	0	155.337	0	155.133	0	155.312	0
	155.34	0	155.501	0	155.671	0	155.587	0		155.431	0	155.383	0	155.673	0	155.362	0		155.526	0	155.347	0	155.143	0	155.321	0
	155.349	0	155.51	0	155.681	0	155.596	0		155.44	0	155.393	0	155.682	0	155.371	0		155.535	0	155.357	0	155.153	0	155.331	0
	155.358	0	155.52	0	155.69	0	155.605	0		155.449	0	155.402	0	155.692	0	155.379	0		155.543	0	155.366	0	155.162	0	155.34	0
	155.367	0	155.529	0	155.699	0	155.614	0		155.458	0	155.412	0	155.701	0	155.386	0		155.551	0	155.376	0	155.172	0	155.349	0
	155.376	0	155.538	0	155.708	0	155.624	0		155.466	0	155.422	0	155.71	0	155.394	0		155.558	0	155.386	0	155.181	0	155.359	0
	155.385	0	155.548	0	155.718	0	155.633	0		155.475	0	155.431	0	155.719	0	155.402	0		155.565	0	155.395	0	155.191	0	155.368	0
	155.394	0	155.557	0	155.727	0	155.642	0		155.484	0	155.441	0	155.728	0	155.409	0		155.571	0	155.405	0	155.201	0	155.378	0
	155.403	0	155.566	0	155.736	0	155.651	0		155.493	0	155.45	0	155.737	0	155.417	0		155.577	0	155.415	0	155.21	0	155.387	0
	155.412	0	155.575	0	155.745	0	155.66	0		155.502	0	155.46	0	155.746	0	155.424	0		155.584	0	155.424	0	155.22	0	155.397	0
	155.421	0	155.584	0	155.754	0	155.669	0		155.51	0	155.47	0	155.755	0	155.432	0		155.59	0	155.434	0	155.23	0	155.407	0
	155.43	0	155.593	0	155.763	0	155.678	0		155.519	0	155.479	0	155.764	0	155.44	0		155.595	0	155.444	0	155.24	0	155.416	0
	155.439	0	155.603	0	155.772	0	155.687	0		155.528	0	155.489	0	155.773	0	155.448	0		155.601	0	155.454	0	155.25	0	155.426	0
	155.448	0	155.612	0	155.78	0	155.696	0		155.537	0	155.499	0	155.782	0	155.456	0		155.606	0	155.463	0	155.26	0	155.436	0
	155.457	0	155.622	0	155.789	0	155.706	0		155.545	0	155.508	0	155.791	0	155.464	0		155.611	0	155.473	0	155.27	0	155.446	0
	155.466	0	155.631	0	155.797	0	155.715	0		155.554	0	155.518	0	155.8	0	155.472	0		155.615	0	155.483	0	155.28	0	155.456	0
	155.475	0	155.641	0	155.805	0	155.724	0		155.563	0	155.528	0	155.81	0	155.48	0		155.619	0	155.493	0	155.289	0	155.466	0
	155.484	0	155.65	0	155.813	0	155.733	0		155.572	0	155.537	0	155.819	0	155.488	0		155.623	0	155.502	0	155.299	0	155.476	0
	155.493	0	155.66	0	155.821	0	155.742	0		155.58	0	155.547	0	155.828	0	155.497	0		155.627	0	155.512	0	155.31	0	155.486	0
	155.502	0	155.669	0	155.829	0	155.751	0		155.589	0	155.557	0	155.837	0	155.505	0		155.631	0	155.522	0	155.32	0	155.496	0
	155.511	0	155.678	0	155.838	0	155.759	0		155.598	0	155.566	0	155.846	0	155.513	0		155.636	0	155.532	0	155.33	0	155.506	0
	155.52	0	155.688	0	155.846	0	155.767	0		155.607	0	155.576	0	155.855	0	155.521	0		155.64	0	155.541	0	155.34	0	155.516	0
	155.529	0	155.698	0	155.854	0	155.775	0		155.615	0	155.585	0	155.864	0	155.529	0		155.645	0	155.551	0	155.35	0	155.526	0
	155.537	0	155.707	0	155.863	0	155.782	0		155.624	0	155.595	0	155.872	0	155.537	0		155.649	0	155.561	0	155.36	0	155.536	0
	155.546	0	155.717	0	155.871	0	155.791	0		155.633	0	155.605	0	155.881	0	155.545	0		155.653	0	155.571	0	155.37	0	155.546	0
	155.555	0	155.726	0	155.88	0	155.799	0		155.642	0	155.614	0	155.889	0	155.553	0		155.657	0	155.581	0	155.38	0	155.556	0
	155.564	0	155.736	0	155.889	0	155.808	0		155.651	0	155.624	0	155.898	0	155.561	0		155.661	0	155.591	0	155.391	0	155.566	0
	155.573	0	155.745	0	155.897	0	155.816	0		155.659	0	155.633	0	155.906	0	155.57	0		155.666	0	155.601	0	155.401	0	155.576	0
	155.582	0	155.755	0	155.906	0	155.825	0		155.668	0	155.643	0	155.915	0	155.578	0		155.67	0	155.611	0	155.411	0	155.586	0
	155.591	0	155.765	0	155.915	0	155.833	0		155.677	0	155.652	0	155.923	0	155.586	0		155.675	0	155.621	0	155.421	0	155.595	0
	155.6	0	155.774	0	155.923	0	155.841	0		155.686	0	155.661	0	155.932	0	155.594	0		155.679	0	155.631	0	155.432	0	155.605	0
	155.609	0	155.784	0	155.932	0	155.85	0		155.694	0	155.671	0	155.94	0	155.602	0		155.683	0	155.641	0	155.442	0	155.615	0
	155.618	0	155.793	0	155.941	0	155.858	0		155.703	0	155.68	0	155.949	0	155.61	0		155.687	0	155.651	0	155.453	0	155.624	0
	155.627	0	155.803	0	155.949	0	155.867	0		155.712	0	155.69	0	155.957	0	155.618	0		155.691	0	155.661	0	155.463	0	155.634	0
	155.636	0	155.812	0	155.958	0	155.876	0		155.721	0	155.699	0	155.966	0	155.626	0		155.695	0	155.671	0	155.474	0	155.643	0
	155.645	0	155.822	0	155.967	0	155.885	0		155.729	0	155.708	0	155.974	0	155.635	0		155.699	0	155.681	0	155.484	0	155.653	0
	155.654	0	155.831	0	155.976	0	155.894	0		155.738	0	155.718	0	155.983	0	155.643	0		155.703	0	155.691	0	155.495	0	155.662	0
	155.663	0	155.841	0	155.985	0	155.903	0		155.747	0	155.728	0	155.991	0	155.651	0		155.708	0	155.701	0	155.505	0	155.672	0
	155.672	0	155.85	0	155.994	0	155.913	0		155.756	0	155.737	0	156	0	155.659	0		155.713	0	155.711	0	155.516	0	155.681	0
	155.682	0	155.86	0	156.003	0	155.922	0		155.765	0	155.747	0	156.009	0	155.667	0		155.718	0	155.721	0	155.526	0	155.69	0
	155.691	0	155.869	0	156.012	0	155.931	0		155.774	0	155.757	0	156.018	0	155.675	0		155.724	0	155.731	0	155.537	0	155.7	0
	155.7	0	155.879	0	156.021	0	155.94	0		155.783	0	155.766	0	156.027	0	155.683	0		155.729	0	155.741	0	155.547	0	155.709	0
	155.709	0	155.888	0	156.029	0	155.949	0		155.792	0	155.776	0	156.036	0	155.691	0		155.735	0	155.751	0	155.557	0	155.719	0
	155.718	0	155.897	0	156.038	0	155.958	0		155.801	0	155.786	0	156.045	0	155.7	0		155.741	0	155.761	0	155.568	0	155.728	0
	155.727	0	155.907	0	156.047	0	155.967	0		155.81	0	155.796	0	156.054	0	155.708	0		155.746	0	155.771	0	155.578	0	155.738	0
	155.736	0	155.916	0	156.057	0	155.976	0		155.819	0	155.805	0	156.063	0	155.716	0		155.752	0	155.781	0	155.588	0	155.747	0
	155.745	0	155.925	0	156.066	0	155.985	0		155.828	0	155.815	0	156.072	0	155.724	0		155.757	0	155.791	0	155.599	0	155.757	0
	155.754	0	155.935	0	156.075	0	155.994	0		155.837	0	155.825	0	156.081	0	155.732	0		155.763	0	155.801	0	155.609	0	155.767	0
	155.763	0	155.944	0	156.084	0	156.003	0		155.846	0	155.835	0	156.09	0	155.74	0		155.768	0	155.811	0	155.619	0	155.776	0
	155.772	0	155.953	0	156.093	0	156.012	0		155.855	0	155.844	0	156.099	0	155.748	0		155.774	0	155.821	0	155.63	0	155.786	0
	155.781	0	155.962	0	156.101	0	156.02	0		155.865	0	155.854	0	156.108	0	155.756	0		155.779	0	155.83	0	155.64	0	155.795	0
	155.79	0	155.972	0	156.11	0	156.029	0		155.874	0	155.864	0	156.117	0	155.764	0		155.785	0	155.84	0	155.65	0	155.805	0
	155.799	0	155.981	0	156.12	0	156.038	0		155.883	0	155.874	0	156.126	0	155.773	0		155.791	0	155.85	0	155.66	0	155.815	0
	155.808	0	155.99	0	156.129	0	156.047	0		155.892	0	155.883	0	156.135	0	155.781	0		155.797	0	155.859	0	155.671	0	155.825	0
	155.817	0	156	0	156.137	0	156.056	0		155.901	0	155.893	0	156.144	0	155.789	0		155.804	0	155.869	0	155.681	0	155.835	0
	155.826	0	156.009	0	156.146	0	156.065	0		155.91	0	155.903	0	156.153	0	155.797	0		155.811	0	155.879	0	155.691	0	155.845	0
	155.835	0	156.019	0	156.155	0	156.074	0		155.919	0	155.912	0	156.162	0	155.805	0		155.818	0	155.888	0	155.701	0	155.854	0
	155.844	0	156.029	0	156.164	0	156.083	0		155.928	0	155.921	0	156.171	0	155.813	0		155.825	0	155.898	0	155.712	0	155.864	0
	155.853	0	156.038	0	156.173	0	156.091	0		155.937	0	155.93	0	156.18	0	155.821	0		155.833	0	155.907	0	155.722	0	155.874	0
	155.862	0	156.048	0	156.181	0	156.1	0		155.946	0	155.939	0	156.189	0	155.829	0		155.84	0	155.917	0	155.732	0	155.884	0
	155.87	0	156.058	0	156.19	0	156.109	0		155.955	0	155.947	0	156.198	0	155.838	0		155.848	0	155.926	0	155.742	0	155.894	0
	155.879	0	156.067	0	156.199	0	156.118	0		155.964	0	155.956	0	156.206	0	155.846	0		155.856	0	155.936	0	155.753	0	155.904	0
	155.888	0	156.077	0	156.207	0	156.126	0		155.973	0	155.965	0	156.215	0	155.854	0		155.864	0	155.945	0	155.763	0	155.914	0
	155.897	0	156.086	0	156.215	0	156.135	0		155.982	0	155.974	0	156.224	0	155.862	0		155.872	0	155.955	0	155.773	0	155.924	0
	155.905	0	156.095	0	156.224	0	156.143	0		155.988	0	155.982	0	156.232	0	155.87	0		155.881	0	155.964	0	155.783	0	155.934	0
	155.914	0	156.105	0	156.232	0	156.152	0		155.994	0	155.991	0	156.241	0	155.878	0		155.889	0	155.972	0	155.793	0	155.943	0
	155.923	0	156.114	0	156.24	0	156.16	0		156	0	156	0	156.25	0	155.886	0		155.898	0	155.981	0	155.804	0	155.953	0
	155.931	0	156.123	0	156.248	0	156.168	0		156.007	0	156.009	0	156.258	0	155.894	0		155.906	0	155.988	0	155.814	0	155.963	0
	155.94	0	156.132	0	156.256	0	156.177	0		156.014	0	156.018	0	156.267	0	155.903	0		155.915	0	155.995	0	155.824	0	155.973	0
	155.949	0	156.141	0	156.265	0	156.185	0		156.023	0	156.028	0	156.275	0	155.911	0		155.924	0	156.001	0	155.834	0	155.983	0
	155.958	0	156.15	0	156.273	0	156.193	0		156.032	0	156.037	0	156.283	0	155.919	0		155.933	0	156.007	0	155.844	0	155.993	0
	155.966	0	156.159	0	156.281	0	156.202	0		156.04	0	156.046	0	156.292	0	155.927	0		155.942	0	156.012	0	155.855	0	156.003	0
	155.975	0	156.167	0	156.289	0	156.21	0		156.049	0	156.055	0	156.3	0	155.935	0		155.951	0	156.017	0	155.865	0	156.013	0
	155.984	0	156.176	0	156.297	0	156.219	0		156.058	0	156.064	0	156.308	0	155.943	0		155.96	0	156.021	0	155.875	0	156.023	0
	155.993	0	156.185	0	156.305	0	156.227	0		156.066	0	156.073	0	156.317	0	155.951	0		155.969	0	156.026	0	155.885	0	156.033	0
	156.002	0	156.194	0	156.314	0	156.236	0		156.075	0	156.082	0	156.325	0	155.959	0		155.978	0	156.03	0	155.896	0	156.042	0
	156.011	0	156.203	0	156.322	0	156.245	0		156.084	0	156.09	0	156.334	0	155.968	0		155.988	0	156.034	0	155.906	0	156.052	0
	156.019	0	156.212	0	156.33	0	156.254	0		156.093	0	156.099	0	156.342	0	155.976	0		155.997	0	156.037	0	155.916	0	156.062	0
	156.028	0	156.221	0	156.339	0	156.263	0		156.101	0	156.108	0	156.351	0	155.984	0		156.006	0	156.041	0	155.926	0	156.072	0
	156.036	0	156.23	0	156.347	0	156.272	0		156.11	0	156.116	0	156.36	0	155.992	0		156.015	0	156.044	0	155.937	0	156.082	0
	156.045	0	156.239	0	156.356	0	156.281	0		156.119	0	156.125	0	156.368	0	156	0		156.025	0	156.047	0	155.947	0	156.092	0
	156.053	0	156.248	0	156.364	0	156.29	0		156.127	0	156.134	0	156.377	0	156.008	0		156.034	0	156.05	0	155.957	0	156.102	0
	156.061	0	156.257	0	156.373	0	156.299	0		156.136	0	156.142	0	156.386	0	156.017	0		156.043	0	156.054	0	155.967	0	156.112	0
	156.069	0	156.266	0	156.381	0	156.308	0		156.144	0	156.151	0	156.395	0	156.025	0		156.052	0	156.057	0	155.977	0	156.122	0
	156.078	0	156.274	0	156.39	0	156.317	0		156.152	0	156.16	0	156.405	0	156.033	0		156.061	0	156.06	0	155.988	0	156.131	0
	156.086	0	156.283	0	156.398	0	156.326	0		156.161	0	156.169	0	156.414	0	156.041	0		156.07	0	156.064	0	155.998	0	156.141	0
	156.094	0	156.292	0	156.407	0	156.335	0		156.169	0	156.178	0	156.423	0	156.049	0		156.079	0	156.068	0	156.008	0	156.151	0
	156.102	0	156.301	0	156.415	0	156.345	0		156.177	0	156.187	0	156.433	0	156.057	0		156.089	0	156.072	0	156.019	0	156.161	0
	156.11	0	156.31	0	156.424	0	156.354	0		156.185	0	156.197	0	156.442	0	156.065	0		156.098	0	156.077	0	156.029	0	156.171	0
	156.118	0	156.319	0	156.432	0	156.363	0		156.194	0	156.206	0	156.451	0	156.073	0		156.107	0	156.081	0	156.039	0	156.181	0
	156.126	0	156.327	0	156.441	0	156.373	0		156.201	0	156.216	0	156.46	0	156.081	0		156.116	0	156.086	0	156.049	0	156.191	0
	156.134	0	156.336	0	156.449	0	156.382	0		156.209	0	156.225	0	156.469	0	156.089	0		156.125	0	156.091	0	156.06	0	156.2	0
	156.142	0	156.345	0	156.457	0	156.391	0		156.216	0	156.235	0	156.478	0	156.097	0		156.134	0	156.097	0	156.07	0	156.21	0
	156.15	0	156.354	0	156.466	0	156.4	0		156.223	0	156.245	0	156.487	0	156.104	0		156.143	0	156.102	0	156.08	0	156.22	0
	156.158	0	156.363	0	156.474	0	156.41	0		156.227	0	156.254	0	156.495	0	156.112	0		156.152	0	156.107	0	156.09	0	156.229	0
	156.166	0	156.371	0	156.482	0	156.419	0		156.232	0	156.264	0	156.504	0	156.12	0		156.161	0	156.112	0	156.101	0	156.239	0
	156.174	0	156.38	0	156.491	0	156.428	0		156.236	0	156.274	0	156.513	0	156.128	0		156.17	0	156.118	0	156.111	0	156.248	0
	156.182	0	156.389	0	156.499	0	156.438	0		156.24	0	156.283	0	156.522	0	156.136	0		156.178	0	156.123	0	156.121	0	156.257	0
	156.191	0	156.398	0	156.507	0	156.447	0		156.244	0	156.293	0	156.531	0	156.144	0		156.187	0	156.128	0	156.131	0	156.267	0
	156.199	0	156.407	0	156.515	0	156.456	0		156.248	0	156.303	0	156.54	0	156.152	0		156.195	0	156.132	0	156.142	0	156.276	0
	156.207	0	156.415	0	156.523	0	156.465	0		156.252	0	156.313	0	156.548	0	156.16	0		156.203	0	156.137	0	156.152	0	156.285	0
	156.216	0	156.424	0	156.531	0	156.474	0		156.256	0	156.322	0	156.557	0	156.168	0		156.211	0	156.142	0	156.162	0	156.294	0
	156.224	0	156.433	0	156.54	0	156.483	0		156.259	0	156.332	0	156.566	0	156.177	0		156.219	0	156.147	0	156.172	0	156.303	0
	156.232	0	156.442	0	156.548	0	156.492	0		156.263	0	156.341	0	156.574	0	156.185	0		156.227	0	156.153	0	156.183	0	156.312	0
	156.241	0	156.451	0	156.556	0	156.501	0		156.266	0	156.351	0	156.583	0	156.194	0		156.235	0	156.158	0	156.193	0	156.321	0
	156.249	0	156.46	0	156.564	0	156.51	0		156.27	0	156.361	0	156.591	0	156.202	0		156.242	0	156.164	0	156.203	0	156.33	0
	156.258	0	156.469	0	156.572	0	156.519	0		156.273	0	156.37	0	156.6	0	156.211	0		156.25	0	156.17	0	156.213	0	156.339	0
	156.266	0	156.478	0	156.58	0	156.528	0		156.277	0	156.379	0	156.608	0	156.22	0		156.257	0	156.176	0	156.224	0	156.348	0
	156.275	0	156.486	0	156.587	0	156.537	0		156.281	0	156.389	0	156.616	0	156.229	0		156.264	0	156.182	0	156.234	0	156.357	0
	156.283	0	156.495	0	156.595	0	156.546	0		156.284	0	156.398	0	156.625	0	156.237	0		156.271	0	156.188	0	156.244	0	156.365	0
	156.291	0	156.504	0	156.603	0	156.555	0		156.288	0	156.408	0	156.633	0	156.246	0		156.278	0	156.194	0	156.255	0	156.374	0
	156.3	0	156.513	0	156.611	0	156.564	0		156.291	0	156.417	0	156.641	0	156.255	0		156.285	0	156.2	0	156.265	0	156.383	0
	156.308	0	156.522	0	156.619	0	156.573	0		156.294	0	156.426	0	156.649	0	156.264	0		156.292	0	156.206	0	156.275	0	156.391	0
	156.317	0	156.531	0	156.627	0	156.581	0		156.298	0	156.435	0	156.657	0	156.272	0		156.299	0	156.211	0	156.285	0	156.4	0
	156.325	0	156.54	0	156.635	0	156.59	0		156.302	0	156.445	0	156.666	0	156.281	0		156.306	0	156.217	0	156.296	0	156.408	0
	156.333	0	156.549	0	156.642	0	156.599	0		156.305	0	156.454	0	156.674	0	156.29	0		156.313	0	156.222	0	156.306	0	156.417	0
	156.341	0	156.558	0	156.65	0	156.607	0		156.309	0	156.463	0	156.682	0	156.298	0		156.32	0	156.228	0	156.316	0	156.425	0
	156.349	0	156.566	0	156.658	0	156.616	0		156.313	0	156.472	0	156.69	0	156.307	0		156.327	0	156.234	0	156.326	0	156.434	0
	156.357	0	156.575	0	156.666	0	156.625	0		156.317	0	156.481	0	156.698	0	156.316	0		156.334	0	156.24	0	156.336	0	156.442	0
	156.365	0	156.584	0	156.673	0	156.633	0		156.321	0	156.491	0	156.706	0	156.325	0		156.34	0	156.247	0	156.346	0	156.45	0
	156.373	0	156.593	0	156.681	0	156.642	0		156.325	0	156.5	0	156.714	0	156.333	0		156.347	0	156.253	0	156.356	0	156.458	0
	156.381	0	156.601	0	156.689	0	156.65	0		156.329	0	156.509	0	156.722	0	156.342	0		156.354	0	156.26	0	156.367	0	156.467	0
	156.389	0	156.61	0	156.696	0	156.658	0		156.333	0	156.518	0	156.73	0	156.35	0		156.361	0	156.267	0	156.377	0	156.475	0
	156.397	0	156.618	0	156.704	0	156.667	0		156.338	0	156.527	0	156.738	0	156.359	0		156.367	0	156.274	0	156.387	0	156.483	0
	156.404	0	156.626	0	156.712	0	156.675	0		156.342	0	156.536	0	156.746	0	156.367	0		156.374	0	156.282	0	156.397	0	156.491	0
	156.411	0	156.634	0	156.719	0	156.684	0		156.345	0	156.545	0	156.753	0	156.376	0		156.381	0	156.289	0	156.407	0	156.499	0
	156.417	0	156.641	0	156.727	0	156.692	0		156.349	0	156.554	0	156.761	0	156.384	0		156.387	0	156.297	0	156.417	0	156.507	0
	156.423	0	156.648	0	156.734	0	156.701	0		156.353	0	156.563	0	156.769	0	156.392	0		156.394	0	156.305	0	156.427	0	156.515	0
	156.427	0	156.654	0	156.742	0	156.709	0		156.357	0	156.571	0	156.776	0	156.401	0		156.401	0	156.312	0	156.437	0	156.523	0
	156.431	0	156.66	0	156.749	0	156.717	0		156.361	0	156.579	0	156.784	0	156.409	0		156.408	0	156.32	0	156.447	0	156.531	0
	156.435	0	156.666	0	156.757	0	156.726	0		156.365	0	156.587	0	156.792	0	156.417	0		156.414	0	156.328	0	156.457	0	156.538	0
	156.439	0	156.67	0	156.764	0	156.734	0		156.369	0	156.595	0	156.8	0	156.426	0		156.421	0	156.336	0	156.467	0	156.546	0
	156.443	0	156.675	0	156.772	0	156.742	0		156.373	0	156.601	0	156.807	0	156.434	0		156.428	0	156.344	0	156.477	0	156.554	0
	156.447	0	156.679	0	156.779	0	156.751	0		156.377	0	156.607	0	156.815	0	156.442	0		156.435	0	156.352	0	156.486	0	156.562	0
	156.451	0	156.682	0	156.787	0	156.759	0		156.381	0	156.613	0	156.823	0	156.45	0		156.441	0	156.36	0	156.496	0	156.569	0
	156.455	0	156.686	0	156.794	0	156.767	0		156.384	0	156.618	0	156.83	0	156.458	0		156.448	0	156.369	0	156.506	0	156.577	0
	156.459	0	156.689	0	156.802	0	156.775	0		156.388	0	156.623	0	156.838	0	156.467	0		156.455	0	156.377	0	156.516	0	156.585	0
	156.463	0	156.693	0	156.809	0	156.784	0		156.392	0	156.628	0	156.846	0	156.475	0		156.462	0	156.385	0	156.526	0	156.592	0
	156.467	0	156.696	0	156.817	0	156.792	0		156.396	0	156.632	0	156.854	0	156.483	0		156.469	0	156.393	0	156.536	0	156.6	0
	156.472	0	156.698	0	156.824	0	156.8	0		156.4	0	156.637	0	156.861	0	156.491	0		156.476	0	156.401	0	156.545	0	156.607	0
	156.476	0	156.701	0	156.832	0	156.809	0		156.404	0	156.641	0	156.869	0	156.499	0		156.483	0	156.409	0	156.555	0	156.615	0
	156.479	0	156.704	0	156.84	0	156.817	0		156.408	0	156.645	0	156.877	0	156.507	0		156.489	0	156.417	0	156.565	0	156.622	0
	156.483	0	156.707	0	156.847	0	156.825	0		156.412	0	156.649	0	156.884	0	156.516	0		156.496	0	156.424	0	156.575	0	156.629	0
	156.486	0	156.709	0	156.855	0	156.834	0		156.416	0	156.652	0	156.892	0	156.524	0		156.503	0	156.432	0	156.584	0	156.637	0
	156.49	0	156.712	0	156.862	0	156.842	0		156.42	0	156.656	0	156.9	0	156.532	0		156.51	0	156.439	0	156.594	0	156.644	0
	156.493	0	156.715	0	156.87	0	156.851	0		156.424	0	156.659	0	156.907	0	156.54	0		156.517	0	156.447	0	156.604	0	156.651	0
	156.496	0	156.717	0	156.878	0	156.859	0		156.428	0	156.663	0	156.915	0	156.548	0		156.524	0	156.454	0	156.614	0	156.659	0
	156.499	0	156.72	0	156.886	0	156.867	0		156.432	0	156.666	0	156.923	0	156.556	0		156.531	0	156.461	0	156.623	0	156.666	0
	156.502	0	156.723	0	156.894	0	156.876	0		156.436	0	156.669	0	156.931	0	156.564	0		156.539	0	156.469	0	156.633	0	156.673	0
	156.505	0	156.727	0	156.901	0	156.884	0		156.44	0	156.672	0	156.938	0	156.573	0		156.546	0	156.476	0	156.643	0	156.68	0
	156.508	0	156.73	0	156.909	0	156.893	0		156.444	0	156.674	0	156.946	0	156.581	0		156.553	0	156.484	0	156.652	0	156.687	0
	156.512	0	156.733	0	156.917	0	156.902	0		156.449	0	156.677	0	156.954	0	156.589	0		156.56	0	156.491	0	156.662	0	156.695	0
	156.516	0	156.737	0	156.925	0	156.91	0		156.453	0	156.68	0	156.961	0	156.597	0		156.567	0	156.499	0	156.672	0	156.702	0
	156.519	0	156.741	0	156.932	0	156.918	0		156.457	0	156.682	0	156.969	0	156.605	0		156.574	0	156.506	0	156.681	0	156.709	0
	156.523	0	156.745	0	156.939	0	156.925	0		156.462	0	156.685	0	156.977	0	156.613	0		156.581	0	156.514	0	156.69	0	156.716	0
	156.527	0	156.749	0	156.946	0	156.932	0		156.466	0	156.687	0	156.985	0	156.621	0		156.589	0	156.522	0	156.699	0	156.723	0
	156.531	0	156.754	0	156.952	0	156.939	0		156.471	0	156.69	0	156.99	0	156.629	0		156.596	0	156.53	0	156.706	0	156.73	0
	156.534	0	156.758	0	156.959	0	156.946	0		156.475	0	156.692	0	156.995	0	156.637	0		156.603	0	156.537	0	156.713	0	156.736	0
	156.538	0	156.762	0	156.965	0	156.952	0		156.479	0	156.695	0	157	0	156.645	0		156.61	0	156.545	0	156.72	0	156.743	0
	156.541	0	156.766	0	156.971	0	156.958	0		156.483	0	156.697	0	157.006	0	156.653	0		156.618	0	156.553	0	156.725	0	156.75	0
	156.545	0	156.77	0	156.977	0	156.964	0		156.487	0	156.7	0	157.012	0	156.661	0		156.625	0	156.561	0	156.731	0	156.757	0
	156.548	0	156.774	0	156.982	0	156.969	0		156.491	0	156.703	0	157.018	0	156.669	0		156.632	0	156.569	0	156.735	0	156.764	0
	156.552	0	156.778	0	156.988	0	156.975	0		156.496	0	156.706	0	157.023	0	156.677	0		156.64	0	156.577	0	156.74	0	156.771	0
	156.555	0	156.782	0	156.993	0	156.98	0		156.5	0	156.709	0	157.029	0	156.685	0		156.647	0	156.585	0	156.745	0	156.777	0
	156.559	0	156.786	0	156.998	0	156.985	0		156.504	0	156.712	0	157.034	0	156.694	0		156.654	0	156.594	0	156.749	0	156.784	0
	156.563	0	156.79	0	157.003	0	156.99	0		156.508	0	156.715	0	157.038	0	156.702	0		156.662	0	156.602	0	156.754	0	156.791	0
	156.567	0	156.794	0	157.007	0	156.995	0		156.513	0	156.719	0	157.042	0	156.71	0		156.669	0	156.61	0	156.758	0	156.798	0
	156.571	0	156.798	0	157.011	0	156.999	0		156.517	0	156.722	0	157.046	0	156.718	0		156.677	0	156.618	0	156.763	0	156.804	0
	156.575	0	156.802	0	157.014	0	157.004	0		156.521	0	156.725	0	157.05	0	156.727	0		156.684	0	156.626	0	156.768	0	156.811	0
	156.58	0	156.806	0	157.018	0	157.008	0		156.525	0	156.729	0	157.053	0	156.735	0		156.692	0	156.635	0	156.773	0	156.818	0
	156.584	0	156.811	0	157.021	0	157.012	0		156.529	0	156.732	0	157.057	0	156.743	0		156.699	0	156.643	0	156.778	0	156.824	0
	156.589	0	156.815	0	157.024	0	157.016	0		156.534	0	156.736	0	157.059	0	156.751	0		156.707	0	156.651	0	156.783	0	156.831	0
	156.593	0	156.819	0	157.027	0	157.02	0		156.539	0	156.739	0	157.062	0	156.76	0		156.714	0	156.66	0	156.788	0	156.837	0
	156.598	0	156.824	0	157.029	0	157.024	0		156.543	0	156.743	0	157.065	0	156.768	0		156.722	0	156.668	0	156.794	0	156.844	0
	156.602	0	156.828	0	157.032	0	157.028	0		156.547	0	156.746	0	157.067	0	156.776	0		156.729	0	156.677	0	156.799	0	156.85	0
	156.607	0	156.832	0	157.034	0	157.032	0		156.552	0	156.75	0	157.069	0	156.784	0		156.737	0	156.685	0	156.804	0	156.857	0
	156.611	0	156.837	0	157.037	0	157.036	0		156.556	0	156.753	0	157.072	0	156.791	0		156.745	0	156.693	0	156.81	0	156.863	0
	156.616	0	156.841	0	157.039	0	157.04	0		156.561	0	156.756	0	157.074	0	156.798	0		156.752	0	156.702	0	156.815	0	156.87	0
	156.62	0	156.846	0	157.042	0	157.043	0		156.565	0	156.76	0	157.076	0	156.806	0		156.76	0	156.71	0	156.821	0	156.876	0
	156.625	0	156.85	0	157.044	0	157.047	0		156.57	0	156.763	0	157.078	0	156.813	0		156.768	0	156.718	0	156.827	0	156.883	0
	156.63	0	156.854	0	157.046	0	157.051	0		156.575	0	156.767	0	157.08	0	156.82	0		156.775	0	156.727	0	156.832	0	156.889	0
	156.634	0	156.859	0	157.048	0	157.054	0		156.579	0	156.77	0	157.083	0	156.827	0		156.783	0	156.735	0	156.838	0	156.895	0
	156.639	0	156.864	0	157.051	0	157.058	0		156.584	0	156.774	0	157.085	0	156.834	0		156.791	0	156.743	0	156.844	0	156.902	0
	156.644	0	156.869	0	157.053	0	157.061	0		156.589	0	156.778	0	157.087	0	156.84	0		156.799	0	156.751	0	156.85	0	156.908	0
	156.649	0	156.874	0	157.056	0	157.065	0		156.593	0	156.781	0	157.09	0	156.847	0		156.806	0	156.759	0	156.856	0	156.914	0
	156.654	0	156.88	0	157.058	0	157.068	0		156.598	0	156.785	0	157.092	0	156.854	0		156.814	0	156.767	0	156.862	0	156.92	0
	156.658	0	156.885	0	157.061	0	157.071	0		156.603	0	156.789	0	157.095	0	156.86	0		156.822	0	156.775	0	156.868	0	156.927	0
	156.663	0	156.891	0	157.063	0	157.075	0		156.608	0	156.793	0	157.097	0	156.866	0		156.83	0	156.783	0	156.874	0	156.933	0
	156.667	0	156.897	0	157.065	0	157.078	0		156.612	0	156.797	0	157.1	0	156.873	0		156.838	0	156.791	0	156.88	0	156.939	0
	156.672	0	156.902	0	157.068	0	157.081	0		156.616	0	156.801	0	157.103	0	156.879	0		156.846	0	156.799	0	156.886	0	156.945	0
	156.676	0	156.908	0	157.071	0	157.084	0		156.621	0	156.805	0	157.106	0	156.885	0		156.854	0	156.806	0	156.893	0	156.951	0
	156.68	0	156.914	0	157.073	0	157.087	0		156.625	0	156.808	0	157.108	0	156.891	0		156.862	0	156.814	0	156.899	0	156.958	0
	156.684	0	156.92	0	157.076	0	157.091	0		156.629	0	156.812	0	157.111	0	156.897	0		156.87	0	156.822	0	156.905	0	156.964	0
	156.689	0	156.925	0	157.079	0	157.094	0		156.634	0	156.816	0	157.114	0	156.903	0		156.878	0	156.829	0	156.912	0	156.97	0
	156.694	0	156.931	0	157.082	0	157.097	0		156.638	0	156.82	0	157.117	0	156.908	0		156.886	0	156.837	0	156.918	0	156.976	0
	156.698	0	156.937	0	157.085	0	157.1	0		156.643	0	156.824	0	157.12	0	156.914	0		156.894	0	156.844	0	156.925	0	156.982	0
	156.703	0	156.943	0	157.088	0	157.103	0		156.647	0	156.828	0	157.123	0	156.92	0		156.902	0	156.852	0	156.931	0	156.988	0
	156.708	0	156.948	0	157.091	0	157.105	0		156.651	0	156.832	0	157.126	0	156.926	0		156.91	0	156.859	0	156.938	0	156.994	0
	156.714	0	156.954	0	157.094	0	157.108	0		156.656	0	156.836	0	157.129	0	156.931	0		156.918	0	156.867	0	156.945	0	157	0
	156.719	0	156.959	0	157.097	0	157.111	0		156.66	0	156.84	0	157.132	0	156.937	0		156.926	0	156.874	0	156.951	0	157.006	0
	156.724	0	156.965	0	157.101	0	157.114	0		156.664	0	156.844	0	157.135	0	156.942	0		156.934	0	156.882	0	156.958	0	157.011	0
	156.73	0	156.971	0	157.104	0	157.117	0		156.669	0	156.848	0	157.138	0	156.948	0		156.942	0	156.889	0	156.964	0	157.016	0
	156.735	0	156.976	0	157.108	0	157.12	0		156.674	0	156.852	0	157.141	0	156.953	0		156.95	0	156.897	0	156.971	0	157.021	0
	156.742	0	156.982	0	157.111	0	157.122	0		156.678	0	156.856	0	157.144	0	156.957	0		156.958	0	156.904	0	156.977	0	157.026	0
	156.749	0	156.987	0	157.115	0	157.125	0		156.683	0	156.86	0	157.147	0	156.962	0		156.967	0	156.912	0	156.984	0	157.031	0
	156.756	0	156.993	0	157.118	0	157.127	0		156.687	0	156.864	0	157.15	0	156.966	0		156.975	0	156.919	0	156.99	0	157.036	0
	156.763	0	156.998	0	157.122	0	157.129	0		156.692	0	156.868	0	157.153	0	156.969	0		156.983	0	156.927	0	156.996	0	157.041	0
	156.771	0	157.004	0	157.126	0	157.131	0		156.696	0	156.873	0	157.156	0	156.972	0		156.991	0	156.934	0	157.002	0	157.045	0
	156.778	0	157.009	0	157.129	0	157.134	0		156.701	0	156.877	0	157.159	0	156.976	0		157	0	156.942	0	157.009	0	157.05	0
	156.786	0	157.015	0	157.133	0	157.136	0		156.706	0	156.881	0	157.162	0	156.979	0		157.008	0	156.949	0	157.015	0	157.054	0
	156.793	0	157.02	0	157.137	0	157.139	0		156.711	0	156.886	0	157.165	0	156.982	0		157.016	0	156.957	0	157.021	0	157.058	0
	156.801	0	157.026	0	157.14	0	157.141	0		156.716	0	156.89	0	157.168	0	156.984	0		157.024	0	156.964	0	157.027	0	157.062	0
	156.808	0	157.032	0	157.144	0	157.144	0		156.72	0	156.894	0	157.171	0	156.987	0		157.033	0	156.971	0	157.033	0	157.067	0
	156.816	0	157.037	0	157.147	0	157.147	0		156.725	0	156.898	0	157.174	0	156.99	0		157.041	0	156.979	0	157.039	0	157.071	0
	156.823	0	157.043	0	157.151	0	157.149	0		156.73	0	156.902	0	157.177	0	156.992	0		157.05	0	156.986	0	157.045	0	157.076	0
	156.829	0	157.049	0	157.154	0	157.152	0		156.735	0	156.906	0	157.18	0	156.995	0		157.058	0	156.993	0	157.051	0	157.08	0
	156.836	0	157.055	0	157.158	0	157.155	0		156.74	0	156.91	0	157.183	0	156.997	0		157.066	0	157	0	157.057	0	157.085	0
	156.843	0	157.061	0	157.161	0	157.157	0		156.745	0	156.915	0	157.186	0	157	0		157.075	0	157.008	0	157.063	0	157.09	0
	156.849	0	157.067	0	157.164	0	157.16	0		156.749	0	156.919	0	157.19	0	157.003	0		157.083	0	157.015	0	157.069	0	157.095	0
	156.856	0	157.073	0	157.168	0	157.162	0		156.754	0	156.923	0	157.193	0	157.006	0		157.092	0	157.022	0	157.075	0	157.1	0
	156.862	0	157.08	0	157.171	0	157.165	0		156.758	0	156.927	0	157.196	0	157.009	0		157.1	0	157.029	0	157.081	0	157.106	0
	156.868	0	157.087	0	157.174	0	157.168	0		156.762	0	156.931	0	157.199	0	157.013	0		157.109	0	157.036	0	157.087	0	157.111	0
	156.874	0	157.093	0	157.178	0	157.17	0		156.767	0	156.936	0	157.203	0	157.016	0		157.117	0	157.043	0	157.092	0	157.116	0
	156.88	0	157.1	0	157.182	0	157.173	0		156.771	0	156.94	0	157.206	0	157.02	0		157.126	0	157.05	0	157.098	0	157.121	0
	156.886	0	157.107	0	157.185	0	157.175	0		156.776	0	156.944	0	157.209	0	157.023	0		157.134	0	157.057	0	157.103	0	157.126	0
	156.892	0	157.115	0	157.189	0	157.178	0		156.78	0	156.948	0	157.213	0	157.025	0		157.143	0	157.064	0	157.109	0	157.131	0
	156.898	0	157.122	0	157.193	0	157.181	0		156.785	0	156.952	0	157.216	0	157.028	0		157.151	0	157.071	0	157.114	0	157.136	0
	156.904	0	157.129	0	157.197	0	157.183	0		156.789	0	156.956	0	157.219	0	157.031	0		157.16	0	157.078	0	157.119	0	157.141	0
	156.909	0	157.136	0	157.201	0	157.186	0		156.794	0	156.96	0	157.223	0	157.034	0		157.169	0	157.085	0	157.124	0	157.146	0
	156.915	0	157.143	0	157.205	0	157.188	0		156.798	0	156.964	0	157.226	0	157.037	0		157.177	0	157.092	0	157.129	0	157.151	0
	156.92	0	157.15	0	157.209	0	157.191	0		156.802	0	156.968	0	157.23	0	157.04	0		157.186	0	157.099	0	157.134	0	157.156	0
	156.925	0	157.157	0	157.213	0	157.193	0		156.807	0	156.972	0	157.233	0	157.043	0		157.195	0	157.106	0	157.139	0	157.16	0
	156.931	0	157.164	0	157.217	0	157.195	0		156.812	0	156.976	0	157.237	0	157.046	0		157.203	0	157.113	0	157.144	0	157.165	0
	156.936	0	157.17	0	157.22	0	157.198	0		156.816	0	156.98	0	157.24	0	157.049	0		157.212	0	157.12	0	157.149	0	157.17	0
	156.942	0	157.176	0	157.224	0	157.2	0		156.821	0	156.984	0	157.244	0	157.052	0		157.221	0	157.127	0	157.154	0	157.175	0
	156.947	0	157.182	0	157.228	0	157.203	0		156.825	0	156.988	0	157.247	0	157.055	0		157.23	0	157.135	0	157.159	0	157.18	0
	156.953	0	157.188	0	157.232	0	157.205	0		156.83	0	156.992	0	157.251	0	157.058	0		157.238	0	157.142	0	157.164	0	157.185	0
	156.958	0	157.194	0	157.236	0	157.207	0		156.834	0	156.996	0	157.255	0	157.061	0		157.247	0	157.149	0	157.169	0	157.19	0
	156.964	0	157.199	0	157.24	0	157.209	0		156.839	0	157	0	157.259	0	157.064	0		157.256	0	157.156	0	157.174	0	157.195	0
	156.969	0	157.205	0	157.244	0	157.211	0		156.844	0	157.005	0	157.263	0	157.068	0		157.265	0	157.163	0	157.179	0	157.199	0
	156.975	0	157.21	0	157.248	0	157.214	0		156.849	0	157.01	0	157.267	0	157.071	0		157.274	0	157.17	0	157.184	0	157.204	0
	156.98	0	157.215	0	157.252	0	157.216	0		156.854	0	157.015	0	157.271	0	157.074	0		157.283	0	157.178	0	157.189	0	157.209	0
	156.985	0	157.22	0	157.256	0	157.218	0		156.86	0	157.022	0	157.275	0	157.078	0		157.291	0	157.185	0	157.194	0	157.214	0
	156.991	0	157.225	0	157.259	0	157.22	0		156.865	0	157.028	0	157.279	0	157.081	0		157.3	0	157.192	0	157.199	0	157.219	0
	156.996	0	157.229	0	157.263	0	157.222	0		156.871	0	157.034	0	157.283	0	157.085	0		157.309	0	157.2	0	157.204	0	157.224	0
	157.001	0	157.234	0	157.267	0	157.224	0		156.878	0	157.041	0	157.287	0	157.088	0		157.318	0	157.207	0	157.209	0	157.229	0
	157.006	0	157.239	0	157.271	0	157.226	0		156.884	0	157.047	0	157.291	0	157.092	0		157.327	0	157.215	0	157.214	0	157.234	0
	157.011	0	157.243	0	157.275	0	157.228	0		156.89	0	157.054	0	157.295	0	157.096	0		157.336	0	157.222	0	157.219	0	157.239	0
	157.016	0	157.248	0	157.279	0	157.23	0		156.896	0	157.061	0	157.299	0	157.099	0		157.344	0	157.23	0	157.224	0	157.244	0
	157.021	0	157.252	0	157.284	0	157.232	0		156.902	0	157.068	0	157.303	0	157.103	0		157.353	0	157.237	0	157.229	0	157.249	0
	157.026	0	157.256	0	157.288	0	157.234	0		156.908	0	157.075	0	157.307	0	157.107	0		157.362	0	157.245	0	157.234	0	157.254	0
	157.03	0	157.261	0	157.292	0	157.235	0		156.914	0	157.083	0	157.311	0	157.11	0		157.371	0	157.253	0	157.239	0	157.259	0
	157.035	0	157.265	0	157.296	0	157.237	0		156.92	0	157.09	0	157.315	0	157.114	0		157.38	0	157.26	0	157.244	0	157.264	0
	157.04	0	157.269	0	157.3	0	157.239	0		156.927	0	157.097	0	157.319	0	157.117	0		157.389	0	157.268	0	157.25	0	157.27	0
	157.045	0	157.273	0	157.304	0	157.241	0		156.933	0	157.105	0	157.323	0	157.121	0		157.398	0	157.276	0	157.255	0	157.275	0
	157.05	0	157.277	0	157.308	0	157.243	0		156.939	0	157.112	0	157.327	0	157.124	0		157.407	0	157.284	0	157.26	0	157.28	0
	157.055	0	157.281	0	157.312	0	157.245	0		156.945	0	157.119	0	157.331	0	157.128	0		157.416	0	157.292	0	157.266	0	157.285	0
	157.06	0	157.285	0	157.316	0	157.247	0		156.951	0	157.126	0	157.334	0	157.131	0		157.424	0	157.3	0	157.271	0	157.29	0
	157.065	0	157.289	0	157.32	0	157.249	0		156.957	0	157.133	0	157.338	0	157.135	0		157.433	0	157.308	0	157.277	0	157.295	0
	157.07	0	157.293	0	157.325	0	157.251	0		156.963	0	157.14	0	157.342	0	157.138	0		157.442	0	157.316	0	157.283	0	157.3	0
	157.075	0	157.297	0	157.329	0	157.253	0		156.969	0	157.147	0	157.345	0	157.141	0		157.451	0	157.324	0	157.289	0	157.305	0
	157.08	0	157.301	0	157.334	0	157.255	0		156.976	0	157.153	0	157.349	0	157.144	0		157.46	0	157.332	0	157.295	0	157.31	0
	157.085	0	157.305	0	157.338	0	157.258	0		156.982	0	157.16	0	157.353	0	157.148	0		157.469	0	157.34	0	157.301	0	157.314	0
	157.09	0	157.31	0	157.343	0	157.26	0		156.988	0	157.166	0	157.356	0	157.151	0		157.478	0	157.349	0	157.307	0	157.319	0
	157.096	0	157.314	0	157.348	0	157.263	0		156.994	0	157.172	0	157.36	0	157.154	0		157.487	0	157.357	0	157.313	0	157.324	0
	157.102	0	157.318	0	157.353	0	157.265	0		157	0	157.178	0	157.363	0	157.157	0		157.496	0	157.365	0	157.32	0	157.328	0
	157.108	0	157.323	0	157.358	0	157.268	0		157.007	0	157.185	0	157.366	0	157.161	0		157.505	0	157.374	0	157.327	0	157.333	0
	157.114	0	157.328	0	157.363	0	157.271	0		157.014	0	157.191	0	157.37	0	157.164	0		157.514	0	157.382	0	157.334	0	157.337	0
	157.121	0	157.333	0	157.368	0	157.275	0		157.021	0	157.197	0	157.373	0	157.167	0		157.522	0	157.39	0	157.341	0	157.342	0
	157.128	0	157.338	0	157.373	0	157.278	0		157.028	0	157.203	0	157.376	0	157.17	0		157.531	0	157.399	0	157.348	0	157.345	0
	157.135	0.001	157.343	0	157.377	0	157.281	0		157.036	0	157.209	0	157.38	0	157.173	0		157.54	0	157.407	0	157.355	0	157.349	0
	157.142	0.001	157.349	0	157.382	0	157.284	0		157.043	0	157.215	0	157.383	0	157.176	0		157.549	0	157.416	0	157.362	0	157.353	0
	157.15	0.003	157.355	0	157.387	0	157.288	0		157.05	0	157.221	0	157.387	0	157.18	0		157.558	0	157.425	0	157.369	0	157.357	0
	157.157	0.006	157.361	0	157.392	0	157.291	0		157.058	0	157.227	0	157.39	0	157.183	0		157.567	0	157.433	0	157.376	0	157.361	0
	157.165	0.014	157.367	0.001	157.397	0	157.295	0		157.065	0	157.233	0	157.394	0	157.186	0		157.576	0	157.441	0	157.383	0	157.364	0
	157.172	0.031	157.373	0.001	157.402	0	157.299	0		157.073	0	157.239	0	157.398	0	157.189	0		157.585	0	157.45	0	157.39	0	157.368	0
	157.18	0.069	157.379	0.002	157.407	0	157.302	0		157.08	0	157.245	0	157.401	0	157.193	0		157.594	0	157.458	0	157.397	0	157.372	0
	157.187	0.132	157.386	0.005	157.413	0	157.306	0		157.088	0	157.251	0	157.405	0	157.196	0		157.603	0	157.466	0	157.404	0	157.376	0.001
	157.195	0.224	157.392	0.011	157.418	0	157.31	0		157.095	0	157.257	0	157.409	0	157.199	0		157.612	0	157.474	0	157.411	0	157.379	0.001
	157.202	0.315	157.399	0.022	157.424	0	157.314	0		157.103	0	157.263	0	157.413	0	157.202	0		157.621	0	157.481	0	157.419	0	157.383	0.003
	157.21	0.385	157.405	0.039	157.429	0	157.318	0		157.11	0	157.27	0	157.417	0	157.206	0		157.629	0	157.489	0	157.426	0	157.387	0.005
	157.217	0.43	157.412	0.07	157.435	0	157.322	0		157.118	0	157.276	0	157.421	0	157.209	0		157.638	0	157.496	0	157.433	0	157.391	0.009
	157.225	0.449	157.419	0.12	157.44	0	157.326	0		157.126	0	157.282	0	157.425	0	157.212	0		157.647	0	157.503	0	157.44	0	157.395	0.015
	157.233	0.45	157.425	0.184	157.446	0	157.33	0		157.133	0	157.288	0	157.429	0	157.216	0		157.656	0	157.509	0	157.447	0	157.399	0.021
	157.24	0.438	157.432	0.256	157.452	0	157.334	0		157.141	0	157.294	0	157.434	0	157.219	0		157.665	0	157.516	0	157.454	0	157.403	0.029
	157.248	0.421	157.439	0.328	157.457	0	157.338	0		157.149	0	157.3	0	157.438	0	157.223	0		157.674	0	157.523	0	157.462	0	157.407	0.037
	157.255	0.409	157.446	0.397	157.463	0	157.343	0		157.156	0	157.306	0	157.442	0	157.227	0		157.682	0	157.529	0	157.469	0	157.411	0.047
	157.262	0.404	157.452	0.457	157.469	0	157.347	0		157.164	0	157.311	0	157.446	0	157.23	0		157.69	0	157.536	0	157.476	0	157.416	0.057
	157.27	0.402	157.459	0.502	157.475	0	157.351	0		157.172	0	157.317	0	157.45	0	157.234	0		157.698	0	157.542	0	157.483	0	157.42	0.066
	157.277	0.405	157.466	0.537	157.48	0	157.355	0		157.18	0	157.322	0	157.455	0	157.238	0		157.706	0	157.549	0	157.49	0	157.424	0.073
	157.284	0.414	157.472	0.559	157.486	0	157.36	0		157.188	0	157.328	0	157.459	0	157.242	0		157.714	0	157.555	0	157.496	0	157.428	0.08
	157.291	0.432	157.479	0.576	157.492	0	157.364	0		157.195	0	157.333	0	157.463	0	157.246	0		157.722	0	157.561	0	157.503	0	157.432	0.084
	157.298	0.453	157.485	0.591	157.498	0	157.369	0		157.203	0	157.339	0	157.467	0	157.249	0		157.73	0	157.567	0	157.51	0	157.437	0.087
	157.305	0.476	157.492	0.605	157.504	0	157.373	0		157.211	0	157.344	0	157.472	0	157.253	0		157.737	0	157.573	0	157.517	0	157.442	0.089
	157.311	0.498	157.498	0.618	157.509	0	157.378	0		157.219	0	157.35	0	157.476	0	157.257	0		157.745	0	157.579	0	157.524	0	157.446	0.089
	157.318	0.518	157.504	0.632	157.515	0	157.383	0		157.226	0	157.355	0	157.48	0	157.261	0		157.752	0	157.585	0	157.531	0	157.451	0.09
	157.324	0.536	157.51	0.644	157.521	0	157.388	0		157.233	0	157.36	0	157.485	0	157.265	0		157.759	0	157.591	0	157.538	0	157.455	0.09
	157.331	0.553	157.516	0.654	157.527	0	157.392	0		157.24	0	157.366	0	157.489	0	157.269	0		157.767	0	157.597	0	157.544	0	157.46	0.09
	157.337	0.57	157.522	0.662	157.533	0	157.397	0		157.246	0	157.371	0	157.494	0	157.273	0		157.774	0	157.603	0	157.551	0	157.465	0.089
	157.343	0.585	157.528	0.667	157.539	0	157.401	0		157.253	0	157.377	0	157.498	0	157.277	0		157.781	0	157.609	0	157.558	0	157.469	0.088
	157.35	0.6	157.534	0.671	157.544	0	157.406	0		157.259	0	157.382	0	157.503	0	157.281	0		157.789	0	157.615	0	157.565	0	157.474	0.088
	157.356	0.612	157.54	0.673	157.55	0	157.41	0		157.265	0	157.388	0	157.508	0	157.286	0		157.796	0	157.621	0	157.572	0	157.478	0.087
	157.362	0.623	157.546	0.675	157.556	0	157.415	0		157.271	0	157.394	0	157.512	0	157.29	0		157.803	0	157.626	0	157.579	0	157.483	0.087
	157.368	0.632	157.551	0.678	157.562	0	157.42	0		157.278	0	157.4	0	157.517	0	157.294	0		157.811	0	157.632	0	157.585	0	157.487	0.088
	157.374	0.643	157.557	0.682	157.568	0	157.424	0		157.284	0	157.405	0	157.522	0	157.298	0		157.819	0	157.638	0	157.592	0	157.492	0.089
	157.381	0.655	157.562	0.688	157.574	0	157.429	0		157.29	0	157.412	0	157.526	0	157.302	0		157.827	0	157.643	0	157.599	0	157.496	0.09
	157.387	0.675	157.568	0.695	157.58	0	157.434	0		157.297	0	157.418	0	157.531	0	157.306	0		157.835	0	157.649	0	157.606	0	157.501	0.091
	157.393	0.7	157.573	0.702	157.586	0	157.438	0		157.303	0	157.424	0	157.536	0	157.31	0		157.844	0	157.654	0	157.612	0	157.505	0.093
	157.399	0.729	157.578	0.712	157.592	0	157.443	0		157.309	0	157.431	0	157.54	0	157.314	0		157.853	0	157.66	0	157.619	0	157.51	0.095
	157.405	0.767	157.584	0.726	157.598	0	157.447	0		157.316	0	157.438	0	157.545	0	157.318	0		157.862	0	157.665	0	157.626	0	157.514	0.096
	157.411	0.806	157.589	0.745	157.603	0	157.452	0		157.322	0	157.445	0	157.55	0	157.322	0		157.871	0	157.671	0	157.633	0	157.518	0.097
	157.417	0.858	157.594	0.773	157.609	0	157.456	0		157.329	0	157.452	0	157.555	0	157.326	0		157.88	0	157.676	0	157.639	0	157.523	0.099
	157.423	0.908	157.599	0.809	157.615	0	157.461	0		157.336	0.001	157.459	0.001	157.56	0	157.33	0		157.889	0	157.682	0	157.646	0	157.527	0.099
	157.429	0.95	157.604	0.858	157.621	0	157.466	0		157.342	0.001	157.466	0.001	157.565	0	157.334	0		157.898	0.001	157.687	0	157.653	0	157.532	0.099
	157.434	0.988	157.61	0.921	157.627	0	157.471	0		157.349	0.002	157.474	0.002	157.57	0	157.338	0		157.907	0.001	157.693	0	157.659	0	157.536	0.099
	157.44	1.009	157.615	0.992	157.633	0	157.476	0		157.356	0.005	157.481	0.004	157.575	0	157.342	0		157.916	0.002	157.698	0	157.666	0	157.54	0.099
	157.446	1.016	157.62	1.066	157.639	0	157.48	0		157.363	0.012	157.489	0.009	157.58	0	157.345	0		157.925	0.004	157.704	0	157.673	0	157.545	0.099
	157.451	0.997	157.625	1.136	157.645	0	157.485	0		157.371	0.025	157.496	0.019	157.586	0	157.349	0		157.934	0.012	157.709	0	157.679	0	157.549	0.099
	157.457	0.977	157.631	1.198	157.651	0	157.49	0		157.378	0.053	157.504	0.035	157.591	0	157.353	0		157.943	0.03	157.714	0	157.686	0	157.553	0.099
	157.462	0.964	157.637	1.251	157.657	0	157.495	0		157.386	0.11	157.512	0.063	157.597	0	157.357	0		157.952	0.069	157.72	0	157.693	0	157.558	0.099
	157.468	0.939	157.643	1.289	157.663	0	157.5	0		157.394	0.196	157.52	0.107	157.603	0	157.361	0		157.961	0.14	157.725	0	157.699	0	157.562	0.099
	157.474	0.913	157.649	1.312	157.669	0	157.505	0		157.401	0.285	157.527	0.171	157.609	0	157.365	0		157.97	0.233	157.731	0	157.706	0	157.566	0.099
	157.479	0.892	157.655	1.306	157.674	0	157.51	0		157.409	0.362	157.535	0.246	157.615	0	157.369	0		157.979	0.326	157.736	0	157.713	0	157.57	0.099
	157.485	0.877	157.661	1.25	157.68	0	157.515	0		157.417	0.421	157.543	0.321	157.621	0	157.373	0		157.988	0.405	157.742	0	157.72	0	157.575	0.1
	157.492	0.869	157.668	1.145	157.686	0	157.52	0		157.424	0.463	157.551	0.386	157.627	0	157.377	0		157.997	0.465	157.747	0	157.726	0	157.579	0.1
	157.498	0.863	157.674	1.02	157.692	0	157.525	0		157.432	0.487	157.559	0.44	157.634	0	157.381	0		158.006	0.505	157.752	0	157.733	0	157.583	0.1
	157.505	0.86	157.681	0.885	157.698	0	157.531	0		157.44	0.49	157.567	0.486	157.64	0	157.385	0		158.015	0.538	157.758	0	157.74	0	157.587	0.1
	157.511	0.853	157.687	0.766	157.704	0	157.536	0		157.447	0.473	157.575	0.527	157.647	0	157.389	0		158.024	0.566	157.763	0	157.746	0	157.592	0.1
	157.518	0.847	157.694	0.68	157.71	0	157.541	0		157.455	0.444	157.583	0.559	157.654	0	157.393	0		158.033	0.592	157.769	0	157.753	0	157.596	0.1
	157.525	0.84	157.701	0.63	157.716	0	157.546	0		157.462	0.416	157.59	0.583	157.66	0	157.397	0		158.042	0.619	157.774	0	157.76	0	157.6	0.1
	157.532	0.835	157.708	0.611	157.723	0	157.551	0		157.47	0.395	157.598	0.604	157.667	0	157.401	0		158.051	0.646	157.78	0	157.767	0	157.604	0.101
	157.54	0.829	157.714	0.622	157.729	0	157.556	0		157.477	0.381	157.606	0.62	157.674	0	157.405	0		158.06	0.672	157.785	0	157.773	0	157.608	0.101
	157.547	0.823	157.721	0.655	157.735	0	157.561	0		157.485	0.373	157.614	0.635	157.682	0	157.409	0		158.069	0.698	157.791	0	157.78	0	157.612	0.101
	157.554	0.818	157.728	0.7	157.741	0	157.566	0		157.492	0.371	157.622	0.651	157.689	0	157.413	0		158.079	0.726	157.796	0	157.787	0	157.616	0.1
	157.562	0.814	157.735	0.75	157.748	0	157.571	0		157.5	0.381	157.629	0.667	157.696	0	157.416	0		158.088	0.759	157.802	0	157.794	0	157.62	0.101
	157.569	0.81	157.742	0.803	157.754	0	157.575	0		157.507	0.399	157.637	0.683	157.703	0	157.42	0		158.097	0.791	157.807	0	157.8	0	157.624	0.1
	157.577	0.807	157.749	0.86	157.761	0	157.58	0		157.514	0.422	157.645	0.7	157.71	0	157.424	0		158.106	0.822	157.813	0	157.807	0	157.628	0.096
	157.584	0.804	157.756	0.92	157.767	0	157.585	0		157.521	0.446	157.652	0.717	157.717	0	157.428	0		158.115	0.852	157.818	0	157.814	0	157.632	0.09
	157.592	0.803	157.763	0.98	157.774	0	157.59	0		157.529	0.467	157.66	0.735	157.723	0	157.432	0		158.124	0.886	157.824	0	157.821	0	157.636	0.082
	157.599	0.803	157.77	1.035	157.781	0	157.595	0		157.536	0.483	157.668	0.753	157.73	0	157.435	0		158.133	0.93	157.829	0	157.827	0	157.64	0.072
	157.606	0.804	157.778	1.085	157.787	0	157.6	0		157.542	0.494	157.675	0.772	157.737	0	157.439	0		158.142	0.998	157.835	0	157.834	0	157.644	0.063
	157.614	0.805	157.785	1.129	157.794	0	157.605	0		157.549	0.5	157.682	0.79	157.744	0	157.443	0		158.151	1.097	157.841	0	157.84	0	157.648	0.051
	157.621	0.807	157.792	1.168	157.801	0	157.61	0		157.556	0.502	157.69	0.81	157.751	0	157.446	0		158.161	1.196	157.846	0	157.846	0	157.652	0.04
	157.628	0.808	157.799	1.199	157.808	0	157.615	0		157.562	0.501	157.697	0.831	157.758	0	157.45	0		158.17	1.257	157.852	0	157.852	0	157.656	0.029
	157.636	0.81	157.806	1.222	157.815	0	157.62	0		157.568	0.498	157.704	0.853	157.765	0	157.453	0		158.179	1.25	157.858	0	157.858	0	157.659	0.021
	157.643	0.812	157.813	1.238	157.823	0	157.625	0		157.574	0.493	157.712	0.876	157.772	0	157.457	0		158.188	1.193	157.863	0	157.864	0	157.663	0.014
	157.65	0.815	157.821	1.248	157.83	0	157.63	0		157.58	0.485	157.719	0.9	157.78	0	157.46	0		158.197	1.115	157.869	0	157.87	0	157.667	0.009
	157.656	0.817	157.828	1.25	157.837	0	157.636	0		157.586	0.476	157.727	0.924	157.787	0	157.463	0		158.206	1.042	157.875	0	157.876	0	157.671	0.006
	157.662	0.82	157.835	1.247	157.845	0	157.641	0		157.591	0.465	157.734	0.947	157.794	0	157.467	0		158.215	0.985	157.88	0	157.882	0	157.674	0.004
	157.668	0.823	157.842	1.241	157.852	0	157.647	0		157.597	0.454	157.741	0.969	157.801	0	157.47	0		158.224	0.95	157.886	0	157.888	0	157.678	0.004
	157.674	0.826	157.849	1.23	157.86	0	157.653	0		157.602	0.444	157.749	0.986	157.808	0	157.473	0		158.234	0.927	157.892	0	157.895	0	157.682	0.003
	157.679	0.829	157.856	1.215	157.868	0	157.66	0		157.607	0.433	157.756	1.001	157.815	0	157.477	0		158.243	0.912	157.898	0	157.901	0	157.685	0.003
	157.684	0.831	157.863	1.194	157.875	0	157.667	0		157.613	0.425	157.764	1.007	157.822	0	157.48	0		158.252	0.9	157.904	0	157.908	0	157.689	0.003
	157.689	0.834	157.871	1.169	157.883	0	157.674	0		157.618	0.417	157.771	1.007	157.829	0	157.483	0		158.261	0.891	157.909	0.001	157.914	0	157.693	0.003
	157.694	0.838	157.878	1.142	157.891	0	157.681	0		157.623	0.411	157.778	0.996	157.836	0	157.486	0		158.27	0.885	157.915	0.001	157.921	0	157.696	0.003
	157.698	0.843	157.885	1.114	157.899	0	157.687	0		157.628	0.407	157.786	0.977	157.844	0	157.489	0		158.279	0.883	157.921	0.001	157.927	0	157.7	0.003
	157.702	0.848	157.892	1.088	157.907	0	157.694	0		157.633	0.406	157.793	0.942	157.851	0	157.492	0		158.288	0.884	157.927	0.002	157.933	0	157.703	0.003
	157.706	0.853	157.899	1.065	157.914	0	157.7	0		157.637	0.407	157.801	0.897	157.858	0	157.495	0		158.298	0.885	157.933	0.003	157.939	0	157.707	0.003
	157.71	0.858	157.906	1.045	157.922	0	157.706	0		157.642	0.41	157.808	0.846	157.866	0	157.498	0		158.307	0.889	157.939	0.005	157.945	0	157.71	0.003
	157.713	0.863	157.913	1.027	157.93	0	157.712	0		157.647	0.417	157.815	0.79	157.873	0	157.501	0		158.316	0.898	157.945	0.009	157.951	0	157.714	0.002
	157.717	0.867	157.92	1.011	157.937	0.001	157.718	0		157.652	0.426	157.823	0.74	157.881	0	157.504	0		158.325	0.919	157.951	0.014	157.957	0	157.717	0.002
	157.72	0.87	157.928	0.996	157.945	0.001	157.723	0		157.656	0.437	157.83	0.699	157.888	0	157.507	0		158.334	0.95	157.956	0.02	157.963	0	157.721	0.002
	157.723	0.873	157.935	0.983	157.952	0.001	157.729	0		157.661	0.449	157.837	0.673	157.896	0	157.51	0		158.343	0.989	157.962	0.029	157.968	0	157.724	0.002
	157.726	0.876	157.942	0.971	157.959	0.003	157.734	0		157.665	0.463	157.844	0.665	157.903	0	157.513	0		158.353	1.03	157.968	0.042	157.974	0	157.727	0.002
	157.729	0.878	157.949	0.962	157.966	0.008	157.74	0		157.67	0.477	157.851	0.672	157.909	0	157.516	0		158.362	1.066	157.974	0.061	157.98	0	157.731	0.002
	157.731	0.879	157.956	0.956	157.973	0.02	157.745	0		157.674	0.492	157.858	0.691	157.916	0	157.519	0		158.371	1.097	157.98	0.088	157.985	0	157.734	0.002
	157.734	0.881	157.963	0.954	157.98	0.041	157.75	0		157.678	0.506	157.865	0.712	157.922	0	157.521	0		158.38	1.126	157.986	0.121	157.991	0	157.737	0.002
	157.737	0.883	157.97	0.957	157.987	0.073	157.755	0		157.682	0.52	157.872	0.737	157.928	0	157.524	0		158.389	1.159	157.992	0.162	157.996	0	157.741	0.002
	157.739	0.885	157.977	0.964	157.994	0.133	157.76	0		157.686	0.532	157.879	0.768	157.934	0	157.527	0		158.399	1.199	157.997	0.209	158.001	0	157.744	0.003
	157.742	0.887	157.984	0.975	158	0.23	157.765	0		157.69	0.546	157.887	0.801	157.94	0	157.529	0		158.408	1.239	158.003	0.261	158.006	0	157.747	0.004
	157.744	0.89	157.991	0.991	158.006	0.364	157.769	0		157.694	0.561	157.893	0.833	157.945	0	157.532	0		158.417	1.276	158.009	0.315	158.012	0	157.751	0.005
	157.747	0.893	157.998	1.013	158.013	0.536	157.774	0		157.698	0.578	157.9	0.865	157.95	0	157.535	0		158.426	1.305	158.015	0.368	158.017	0	157.754	0.008
	157.75	0.896	158.005	1.042	158.019	0.735	157.778	0		157.702	0.597	157.907	0.896	157.955	0	157.538	0		158.435	1.325	158.021	0.42	158.022	0	157.757	0.012
	157.752	0.9	158.012	1.086	158.025	0.952	157.783	0		157.706	0.615	157.913	0.927	157.96	0	157.541	0		158.445	1.338	158.027	0.47	158.027	0	157.76	0.017
	157.755	0.904	158.019	1.154	158.03	1.167	157.787	0		157.71	0.629	157.919	0.953	157.965	0	157.544	0		158.454	1.345	158.032	0.518	158.032	0	157.764	0.023
	157.758	0.908	158.026	1.242	158.036	1.375	157.792	0		157.714	0.649	157.926	0.978	157.969	0	157.546	0		158.463	1.349	158.038	0.563	158.037	0	157.767	0.03
	157.761	0.913	158.033	1.333	158.042	1.572	157.797	0		157.718	0.67	157.932	1	157.973	0	157.549	0		158.472	1.353	158.044	0.606	158.042	0	157.77	0.038
	157.764	0.918	158.04	1.419	158.047	1.75	157.801	0		157.722	0.688	157.938	1.019	157.978	0	157.552	0		158.481	1.361	158.05	0.645	158.047	0	157.773	0.048
	157.768	0.924	158.047	1.49	158.052	1.914	157.806	0		157.726	0.706	157.943	1.036	157.982	0	157.555	0		158.491	1.376	158.056	0.683	158.052	0	157.777	0.058
	157.771	0.929	158.054	1.547	158.057	2.063	157.81	0		157.73	0.72	157.949	1.051	157.987	0	157.558	0		158.5	1.402	158.062	0.72	158.056	0	157.78	0.067
	157.774	0.935	158.061	1.59	158.063	2.204	157.814	0		157.734	0.731	157.955	1.064	157.991	0	157.56	0		158.509	1.437	158.068	0.755	158.061	0	157.783	0.075
	157.778	0.941	158.068	1.615	158.068	2.335	157.819	0		157.738	0.734	157.96	1.075	157.996	0	157.563	0		158.518	1.476	158.074	0.788	158.066	0	157.786	0.081
	157.782	0.947	158.075	1.626	158.072	2.454	157.823	0		157.742	0.723	157.965	1.086	157.998	0	157.566	0		158.528	1.513	158.08	0.82	158.071	0	157.79	0.085
	157.785	0.952	158.083	1.62	158.077	2.566	157.827	0		157.746	0.707	157.97	1.096	158	0	157.568	0		158.537	1.543	158.086	0.851	158.076	0	157.793	0.086
	157.789	0.956	158.09	1.593	158.082	2.67	157.831	0		157.75	0.687	157.975	1.107	158.003	0	157.571	0		158.546	1.567	158.091	0.882	158.08	0	157.796	0.085
	157.793	0.959	158.097	1.552	158.087	2.765	157.836	0		157.755	0.668	157.98	1.116	158.006	0	157.574	0		158.555	1.586	158.097	0.915	158.085	0	157.799	0.084
	157.797	0.962	158.104	1.496	158.091	2.852	157.84	0		157.759	0.654	157.985	1.126	158.009	0	157.577	0		158.565	1.602	158.103	0.948	158.09	0	157.802	0.08
	157.801	0.964	158.111	1.444	158.096	2.935	157.844	0		157.763	0.651	157.99	1.135	158.013	0	157.579	0		158.574	1.615	158.109	0.983	158.095	0	157.806	0.075
	157.805	0.965	158.118	1.402	158.1	3.006	157.849	0		157.768	0.652	157.995	1.144	158.017	0	157.582	0		158.583	1.632	158.115	1.018	158.1	0	157.809	0.071
	157.81	0.967	158.125	1.371	158.105	3.072	157.853	0		157.772	0.659	158	1.154	158.021	0	157.585	0		158.592	1.649	158.121	1.056	158.104	0	157.812	0.068
	157.814	0.969	158.132	1.347	158.109	3.131	157.858	0		157.777	0.673	158.005	1.164	158.025	0	157.588	0		158.602	1.657	158.127	1.098	158.109	0	157.815	0.066
	157.819	0.969	158.139	1.325	158.114	3.178	157.862	0		157.781	0.69	158.01	1.173	158.028	0	157.591	0		158.611	1.649	158.133	1.145	158.114	0	157.818	0.065
	157.823	0.97	158.146	1.306	158.118	3.21	157.867	0		157.786	0.712	158.015	1.182	158.032	0	157.594	0		158.62	1.622	158.139	1.198	158.119	0	157.822	0.064
	157.828	0.971	158.153	1.294	158.122	3.225	157.872	0		157.791	0.738	158.02	1.19	158.036	0	157.597	0		158.629	1.583	158.145	1.257	158.124	0	157.825	0.064
	157.833	0.973	158.16	1.285	158.126	3.217	157.876	0		157.796	0.765	158.025	1.197	158.04	0	157.6	0		158.638	1.541	158.151	1.321	158.129	0	157.828	0.065
	157.839	0.977	158.167	1.281	158.131	3.188	157.881	0		157.801	0.789	158.03	1.204	158.044	0	157.603	0		158.648	1.509	158.157	1.389	158.134	0	157.831	0.066
	157.844	0.983	158.175	1.278	158.135	3.136	157.886	0		157.806	0.809	158.035	1.21	158.047	0	157.606	0		158.656	1.485	158.163	1.461	158.139	0	157.834	0.067
	157.849	0.992	158.182	1.282	158.139	3.062	157.89	0		157.811	0.823	158.04	1.217	158.051	0	157.61	0		158.665	1.469	158.168	1.532	158.144	0	157.838	0.067
	157.854	1.004	158.189	1.302	158.143	2.967	157.895	0		157.816	0.835	158.045	1.223	158.055	0	157.613	0		158.674	1.462	158.174	1.602	158.149	0	157.841	0.068
	157.86	1.02	158.196	1.341	158.148	2.865	157.9	0		157.821	0.845	158.05	1.229	158.059	0	157.616	0		158.683	1.463	158.18	1.668	158.155	0	157.844	0.069
	157.865	1.041	158.203	1.392	158.152	2.759	157.904	0		157.826	0.856	158.055	1.236	158.063	0	157.62	0		158.691	1.47	158.186	1.731	158.16	0	157.847	0.07
	157.87	1.064	158.21	1.447	158.156	2.662	157.909	0		157.832	0.869	158.06	1.242	158.067	0	157.623	0		158.7	1.483	158.192	1.79	158.166	0	157.85	0.071
	157.876	1.091	158.217	1.496	158.16	2.57	157.914	0		157.837	0.887	158.065	1.248	158.071	0	157.627	0		158.708	1.504	158.198	1.844	158.172	0	157.854	0.072
	157.882	1.121	158.224	1.534	158.164	2.48	157.919	0		157.843	0.909	158.07	1.254	158.075	0	157.63	0		158.717	1.533	158.204	1.894	158.178	0	157.857	0.073
	157.888	1.153	158.232	1.564	158.169	2.404	157.924	0		157.849	0.935	158.076	1.261	158.079	0	157.634	0		158.725	1.563	158.21	1.939	158.184	0	157.86	0.074
	157.894	1.187	158.239	1.582	158.173	2.337	157.929	0		157.855	0.964	158.081	1.268	158.084	0	157.637	0		158.734	1.593	158.216	1.975	158.19	0	157.863	0.074
	157.9	1.222	158.246	1.588	158.177	2.279	157.934	0		157.862	0.992	158.086	1.275	158.088	0	157.641	0		158.743	1.615	158.222	1.999	158.196	0	157.867	0.075
	157.907	1.255	158.253	1.591	158.182	2.229	157.939	0		157.868	1.024	158.092	1.282	158.092	0	157.644	0		158.752	1.624	158.228	2.01	158.203	0	157.87	0.075
	157.913	1.283	158.26	1.592	158.187	2.185	157.944	0		157.875	1.057	158.098	1.29	158.097	0	157.648	0		158.761	1.618	158.235	2.005	158.209	0	157.873	0.076
	157.92	1.306	158.267	1.593	158.191	2.142	157.949	0		157.881	1.092	158.104	1.299	158.101	0	157.652	0		158.77	1.602	158.241	1.975	158.216	0	157.876	0.076
	157.927	1.323	158.275	1.589	158.196	2.106	157.954	0		157.888	1.131	158.11	1.309	158.106	0	157.656	0		158.779	1.572	158.247	1.921	158.222	0	157.879	0.075
	157.934	1.335	158.282	1.587	158.201	2.071	157.959	0		157.895	1.174	158.117	1.319	158.111	0	157.66	0		158.788	1.537	158.253	1.85	158.229	0	157.883	0.075
	157.941	1.34	158.289	1.601	158.207	2.047	157.964	0		157.901	1.22	158.123	1.329	158.116	0	157.664	0		158.796	1.515	158.26	1.764	158.236	0	157.886	0.075
	157.948	1.335	158.296	1.63	158.212	2.027	157.969	0		157.908	1.266	158.13	1.338	158.122	0	157.668	0		158.805	1.514	158.266	1.673	158.243	0	157.889	0.074
	157.955	1.324	158.303	1.665	158.217	2.018	157.975	0		157.914	1.308	158.137	1.347	158.128	0	157.672	0		158.814	1.523	158.273	1.582	158.251	0	157.892	0.073
	157.963	1.31	158.31	1.697	158.223	2.013	157.98	0		157.921	1.347	158.145	1.355	158.134	0	157.676	0		158.823	1.535	158.279	1.489	158.258	0	157.895	0.071
	157.97	1.294	158.318	1.724	158.229	2.02	157.985	0		157.928	1.381	158.152	1.364	158.14	0	157.681	0		158.832	1.554	158.286	1.412	158.266	0	157.899	0.069
	157.977	1.279	158.325	1.736	158.235	2.035	157.991	0		157.934	1.414	158.16	1.373	158.146	0	157.685	0		158.841	1.579	158.293	1.352	158.274	0	157.902	0.067
	157.984	1.266	158.332	1.733	158.241	2.055	157.996	0		157.941	1.448	158.167	1.381	158.152	0	157.69	0		158.849	1.602	158.3	1.307	158.282	0	157.905	0.065
	157.991	1.254	158.339	1.712	158.247	2.076	158.001	0		157.947	1.483	158.175	1.387	158.159	0	157.694	0		158.858	1.624	158.307	1.28	158.29	0	157.908	0.062
	157.998	1.245	158.346	1.68	158.254	2.1	158.007	0		157.954	1.518	158.182	1.392	158.165	0	157.699	0		158.866	1.641	158.314	1.268	158.299	0	157.912	0.06
	158.005	1.239	158.354	1.64	158.26	2.118	158.012	0		157.96	1.55	158.19	1.392	158.172	0	157.704	0		158.875	1.65	158.321	1.27	158.307	0	157.915	0.058
	158.012	1.236	158.361	1.591	158.267	2.138	158.017	0		157.967	1.573	158.197	1.378	158.178	0	157.708	0		158.883	1.655	158.329	1.276	158.316	0	157.918	0.056
	158.02	1.236	158.368	1.542	158.274	2.145	158.023	0		157.974	1.572	158.205	1.344	158.183	0	157.713	0		158.891	1.657	158.336	1.287	158.324	0	157.922	0.054
	158.027	1.24	158.375	1.492	158.281	2.144	158.028	0		157.98	1.542	158.212	1.287	158.189	0	157.718	0		158.9	1.659	158.344	1.301	158.333	0	157.925	0.052
	158.034	1.245	158.383	1.442	158.288	2.142	158.033	0		157.987	1.482	158.22	1.227	158.194	0	157.723	0		158.908	1.66	158.352	1.322	158.341	0	157.929	0.051
	158.041	1.251	158.39	1.39	158.295	2.137	158.038	0		157.993	1.408	158.227	1.178	158.2	0	157.728	0		158.917	1.663	158.36	1.347	158.349	0	157.932	0.049
	158.048	1.258	158.397	1.354	158.302	2.128	158.043	0		158	1.34	158.235	1.145	158.205	0	157.733	0		158.926	1.668	158.367	1.375	158.356	0	157.936	0.048
	158.056	1.265	158.404	1.335	158.309	2.123	158.047	0		158.007	1.281	158.242	1.13	158.21	0	157.738	0		158.934	1.677	158.375	1.407	158.364	0	157.94	0.047
	158.063	1.271	158.412	1.342	158.317	2.129	158.052	0		158.014	1.234	158.25	1.132	158.215	0	157.743	0		158.943	1.683	158.383	1.441	158.371	0	157.944	0.046
	158.07	1.275	158.419	1.371	158.324	2.141	158.057	0		158.021	1.201	158.257	1.152	158.221	0	157.748	0		158.952	1.682	158.391	1.474	158.378	0	157.948	0.045
	158.077	1.279	158.426	1.409	158.332	2.15	158.061	0		158.028	1.176	158.265	1.182	158.226	0	157.753	0		158.96	1.677	158.399	1.506	158.385	0	157.952	0.045
	158.084	1.285	158.433	1.446	158.339	2.16	158.066	0		158.036	1.159	158.273	1.209	158.232	0	157.758	0		158.969	1.674	158.407	1.538	158.391	0	157.957	0.045
	158.092	1.294	158.441	1.484	158.347	2.16	158.07	0		158.043	1.142	158.28	1.24	158.237	0	157.763	0		158.978	1.67	158.415	1.57	158.398	0	157.961	0.045
	158.099	1.309	158.448	1.52	158.355	2.157	158.074	0		158.051	1.121	158.288	1.275	158.243	0	157.768	0		158.987	1.664	158.423	1.604	158.405	0	157.965	0.045
	158.106	1.34	158.455	1.553	158.363	2.146	158.078	0		158.058	1.1	158.295	1.312	158.248	0	157.773	0		158.995	1.655	158.431	1.642	158.411	0	157.969	0.045
	158.113	1.389	158.462	1.579	158.371	2.128	158.082	0		158.066	1.079	158.303	1.348	158.254	0	157.778	0		159.004	1.649	158.439	1.68	158.417	0	157.973	0.045
	158.121	1.447	158.47	1.599	158.378	2.099	158.086	0		158.074	1.064	158.31	1.383	158.26	0	157.783	0		159.012	1.645	158.447	1.718	158.424	0	157.977	0.045
	158.128	1.502	158.476	1.614	158.386	2.069	158.09	0		158.082	1.053	158.318	1.416	158.266	0	157.788	0		159.021	1.643	158.456	1.756	158.43	0	157.982	0.045
	158.135	1.557	158.483	1.624	158.394	2.039	158.094	0		158.089	1.047	158.325	1.443	158.272	0	157.793	0		159.029	1.655	158.464	1.793	158.436	0	157.986	0.045
	158.142	1.595	158.489	1.632	158.402	2.003	158.098	0		158.097	1.04	158.333	1.465	158.278	0	157.798	0		159.038	1.693	158.472	1.828	158.443	0	157.99	0.045
	158.15	1.615	158.494	1.638	158.41	1.971	158.102	0		158.105	1.03	158.34	1.48	158.283	0	157.803	0		159.046	1.745	158.48	1.863	158.449	0	157.994	0.044
	158.157	1.619	158.5	1.645	158.419	1.936	158.105	0		158.113	1.021	158.348	1.495	158.289	0	157.808	0		159.055	1.814	158.488	1.898	158.455	0	157.998	0.044
	158.164	1.619	158.505	1.651	158.427	1.897	158.109	0.001		158.121	1.011	158.355	1.506	158.294	0	157.813	0		159.063	1.906	158.496	1.931	158.462	0	158.002	0.044
	158.172	1.621	158.51	1.658	158.435	1.863	158.113	0.002		158.129	1	158.363	1.511	158.3	0	157.817	0		159.071	2.042	158.504	1.963	158.468	0	158.006	0.044
	158.179	1.627	158.515	1.665	158.443	1.831	158.117	0.004		158.136	0.987	158.37	1.514	158.305	0	157.822	0		159.08	2.195	158.512	1.991	158.474	0	158.01	0.044
	158.186	1.639	158.519	1.673	158.452	1.805	158.121	0.009		158.144	0.98	158.378	1.51	158.31	0	157.827	0		159.088	2.335	158.52	2.018	158.481	0	158.014	0.044
	158.194	1.647	158.523	1.681	158.46	1.784	158.124	0.015		158.152	0.989	158.385	1.503	158.316	0	157.832	0		159.097	2.45	158.528	2.043	158.487	0	158.018	0.044
	158.201	1.655	158.527	1.69	158.468	1.767	158.128	0.023		158.16	1.029	158.392	1.494	158.321	0	157.837	0		159.105	2.531	158.536	2.066	158.494	0	158.022	0.044
	158.208	1.661	158.531	1.699	158.477	1.753	158.132	0.033		158.168	1.086	158.4	1.485	158.326	0	157.841	0		159.113	2.581	158.544	2.088	158.5	0	158.026	0.043
	158.216	1.668	158.535	1.709	158.486	1.739	158.136	0.048		158.176	1.152	158.407	1.46	158.331	0	157.846	0		159.121	2.601	158.552	2.108	158.507	0	158.03	0.043
	158.223	1.67	158.539	1.719	158.494	1.728	158.14	0.07		158.184	1.231	158.414	1.422	158.336	0	157.851	0		159.129	2.6	158.56	2.127	158.513	0	158.034	0.043
	158.23	1.674	158.543	1.729	158.503	1.718	158.144	0.104		158.191	1.327	158.422	1.39	158.341	0	157.856	0		159.138	2.591	158.568	2.143	158.52	0	158.038	0.042
	158.238	1.682	158.546	1.739	158.511	1.707	158.148	0.151		158.199	1.429	158.429	1.345	158.346	0	157.861	0		159.146	2.573	158.576	2.158	158.527	0	158.042	0.041
	158.245	1.697	158.549	1.748	158.52	1.693	158.153	0.215		158.207	1.542	158.436	1.284	158.352	0	157.866	0		159.154	2.545	158.584	2.171	158.534	0	158.046	0.04
	158.253	1.72	158.553	1.757	158.528	1.678	158.157	0.298		158.215	1.664	158.443	1.231	158.357	0	157.871	0		159.162	2.51	158.592	2.183	158.541	0	158.05	0.04
	158.26	1.747	158.556	1.765	158.537	1.663	158.162	0.402		158.222	1.761	158.451	1.208	158.362	0	157.876	0		159.17	2.471	158.6	2.194	158.547	0	158.054	0.04
	158.267	1.777	158.559	1.774	158.545	1.649	158.167	0.525		158.23	1.849	158.458	1.205	158.368	0	157.881	0		159.178	2.432	158.608	2.203	158.554	0	158.058	0.04
	158.275	1.81	158.562	1.782	158.554	1.635	158.172	0.662		158.238	1.9	158.465	1.219	158.373	0	157.886	0		159.186	2.393	158.616	2.212	158.562	0	158.062	0.04
	158.282	1.858	158.565	1.79	158.563	1.624	158.178	0.808		158.245	1.94	158.472	1.262	158.379	0	157.891	0		159.194	2.358	158.624	2.22	158.569	0	158.065	0.04
	158.29	1.93	158.568	1.797	158.571	1.615	158.183	0.957		158.253	1.959	158.479	1.33	158.384	0	157.896	0		159.202	2.326	158.632	2.228	158.576	0	158.069	0.039
	158.297	2.026	158.571	1.804	158.58	1.605	158.189	1.106		158.261	1.96	158.487	1.418	158.39	0	157.901	0		159.21	2.3	158.639	2.236	158.583	0	158.073	0.038
	158.305	2.135	158.574	1.811	158.588	1.594	158.195	1.247		158.269	1.957	158.494	1.52	158.395	0	157.906	0		159.218	2.277	158.647	2.244	158.59	0	158.077	0.036
	158.312	2.241	158.577	1.818	158.597	1.584	158.201	1.378		158.276	1.933	158.501	1.627	158.401	0	157.911	0		159.226	2.258	158.655	2.252	158.598	0	158.081	0.036
	158.319	2.335	158.58	1.825	158.606	1.574	158.207	1.5		158.284	1.882	158.508	1.737	158.406	0	157.916	0		159.234	2.243	158.663	2.259	158.605	0	158.085	0.036
	158.327	2.395	158.584	1.832	158.614	1.569	158.214	1.615		158.292	1.808	158.515	1.836	158.412	0	157.921	0		159.242	2.232	158.671	2.265	158.613	0	158.089	0.036
	158.334	2.421	158.587	1.839	158.623	1.569	158.22	1.724		158.299	1.718	158.522	1.92	158.418	0	157.926	0		159.249	2.223	158.679	2.269	158.62	0	158.093	0.036
	158.342	2.419	158.591	1.847	158.631	1.574	158.226	1.824		158.307	1.621	158.529	1.99	158.424	0	157.932	0		159.257	2.213	158.687	2.272	158.628	0	158.097	0.035
	158.349	2.416	158.595	1.856	158.64	1.589	158.233	1.92		158.314	1.53	158.537	2.046	158.43	0	157.937	0		159.265	2.202	158.695	2.275	158.635	0	158.101	0.034
	158.357	2.401	158.599	1.866	158.649	1.606	158.24	2.012		158.322	1.45	158.544	2.091	158.436	0	157.942	0		159.273	2.189	158.703	2.277	158.643	0	158.105	0.033
	158.364	2.375	158.604	1.879	158.657	1.623	158.247	2.099		158.33	1.379	158.551	2.129	158.442	0	157.947	0		159.281	2.176	158.711	2.28	158.651	0	158.109	0.032
	158.372	2.341	158.608	1.893	158.666	1.639	158.254	2.183		158.338	1.313	158.558	2.158	158.448	0	157.953	0		159.288	2.164	158.719	2.282	158.658	0	158.113	0.033
	158.379	2.301	158.613	1.911	158.674	1.657	158.261	2.264		158.346	1.254	158.565	2.183	158.454	0	157.958	0		159.296	2.153	158.727	2.28	158.666	0	158.117	0.033
	158.387	2.269	158.618	1.93	158.683	1.674	158.268	2.34		158.354	1.207	158.572	2.205	158.461	0	157.963	0		159.304	2.143	158.735	2.273	158.674	0	158.121	0.033
	158.394	2.25	158.623	1.95	158.692	1.683	158.276	2.414		158.362	1.173	158.579	2.223	158.467	0	157.968	0		159.312	2.137	158.744	2.26	158.682	0	158.125	0.033
	158.402	2.239	158.628	1.972	158.7	1.69	158.284	2.485		158.37	1.149	158.586	2.236	158.474	0	157.974	0		159.319	2.133	158.752	2.23	158.69	0	158.129	0.034
	158.409	2.234	158.633	1.995	158.709	1.7	158.292	2.553		158.379	1.134	158.593	2.246	158.481	0.001	157.979	0		159.327	2.132	158.76	2.174	158.698	0	158.132	0.036
	158.417	2.245	158.638	2.016	158.718	1.711	158.3	2.619		158.387	1.122	158.6	2.254	158.488	0.001	157.984	0		159.335	2.136	158.768	2.086	158.705	0	158.136	0.037
	158.424	2.272	158.642	2.038	158.726	1.728	158.308	2.68		158.395	1.117	158.607	2.257	158.495	0.001	157.989	0		159.342	2.144	158.776	1.973	158.713	0	158.14	0.039
	158.432	2.302	158.647	2.061	158.735	1.745	158.316	2.733		158.404	1.117	158.614	2.261	158.502	0.001	157.995	0		159.35	2.156	158.784	1.854	158.721	0	158.144	0.041
	158.439	2.343	158.652	2.085	158.744	1.764	158.324	2.777		158.412	1.119	158.621	2.266	158.509	0.002	158	0		159.357	2.17	158.792	1.744	158.73	0	158.148	0.044
	158.447	2.383	158.657	2.11	158.752	1.783	158.333	2.801		158.42	1.12	158.628	2.272	158.516	0.002	158.006	0		159.365	2.186	158.801	1.654	158.738	0	158.152	0.046
	158.454	2.433	158.662	2.137	158.761	1.8	158.341	2.798		158.429	1.122	158.635	2.283	158.523	0.002	158.012	0		159.373	2.201	158.809	1.585	158.746	0	158.156	0.05
	158.462	2.494	158.667	2.168	158.77	1.818	158.35	2.758		158.438	1.128	158.642	2.297	158.531	0.003	158.018	0		159.38	2.213	158.817	1.534	158.754	0	158.16	0.053
	158.469	2.546	158.672	2.201	158.778	1.835	158.358	2.684		158.446	1.14	158.649	2.317	158.539	0.004	158.024	0		159.388	2.22	158.825	1.498	158.762	0	158.164	0.056
	158.477	2.587	158.676	2.236	158.787	1.852	158.367	2.595		158.455	1.17	158.656	2.338	158.546	0.005	158.029	0		159.395	2.221	158.834	1.474	158.77	0	158.168	0.057
	158.484	2.6	158.68	2.273	158.796	1.875	158.375	2.504		158.463	1.227	158.663	2.353	158.554	0.006	158.035	0		159.403	2.215	158.842	1.462	158.779	0	158.172	0.057
	158.492	2.577	158.685	2.311	158.804	1.9	158.384	2.417		158.471	1.315	158.67	2.363	158.562	0.007	158.04	0		159.41	2.205	158.85	1.465	158.787	0	158.176	0.056
	158.499	2.533	158.689	2.345	158.813	1.924	158.393	2.34		158.48	1.407	158.677	2.364	158.569	0.009	158.045	0		159.418	2.194	158.859	1.481	158.795	0	158.18	0.054
	158.507	2.494	158.693	2.377	158.822	1.949	158.401	2.276		158.488	1.496	158.684	2.344	158.577	0.01	158.05	0		159.425	2.184	158.867	1.508	158.804	0	158.185	0.051
	158.514	2.452	158.698	2.399	158.83	1.977	158.41	2.219		158.497	1.58	158.691	2.314	158.586	0.011	158.054	0		159.433	2.18	158.875	1.542	158.812	0	158.189	0.048
	158.522	2.423	158.703	2.411	158.839	2.007	158.418	2.17		158.505	1.645	158.698	2.273	158.594	0.012	158.058	0		159.44	2.183	158.884	1.574	158.821	0	158.193	0.044
	158.529	2.402	158.708	2.405	158.848	2.038	158.427	2.126		158.513	1.696	158.705	2.241	158.602	0.013	158.063	0		159.448	2.193	158.892	1.598	158.829	0	158.197	0.04
	158.537	2.387	158.713	2.396	158.857	2.07	158.436	2.088		158.522	1.741	158.712	2.218	158.61	0.013	158.066	0		159.455	2.208	158.9	1.616	158.838	0	158.201	0.035
	158.545	2.378	158.718	2.398	158.865	2.105	158.444	2.054		158.53	1.78	158.719	2.187	158.619	0.014	158.07	0		159.462	2.225	158.909	1.627	158.846	0	158.205	0.031
	158.552	2.376	158.723	2.404	158.874	2.143	158.453	2.017		158.538	1.806	158.726	2.171	158.627	0.015	158.074	0		159.47	2.241	158.917	1.633	158.855	0	158.209	0.026
	158.56	2.381	158.728	2.419	158.883	2.186	158.461	1.98		158.546	1.825	158.733	2.17	158.636	0.016	158.078	0		159.477	2.256	158.926	1.635	158.864	0	158.213	0.021
	158.567	2.389	158.733	2.44	158.892	2.232	158.47	1.945		158.553	1.848	158.74	2.167	158.645	0.017	158.082	0		159.484	2.268	158.934	1.637	158.872	0	158.217	0.017
	158.575	2.398	158.738	2.467	158.9	2.281	158.478	1.913		158.561	1.876	158.747	2.156	158.653	0.018	158.085	0		159.492	2.277	158.943	1.645	158.881	0	158.221	0.013
	158.582	2.407	158.743	2.498	158.909	2.335	158.487	1.882		158.568	1.903	158.754	2.15	158.662	0.02	158.089	0		159.499	2.283	158.951	1.658	158.89	0	158.225	0.01
	158.59	2.413	158.748	2.541	158.918	2.39	158.496	1.851		158.576	1.923	158.761	2.161	158.671	0.024	158.092	0		159.506	2.287	158.96	1.678	158.899	0	158.229	0.007
	158.598	2.419	158.754	2.595	158.926	2.45	158.504	1.823		158.583	1.934	158.768	2.179	158.679	0.03	158.096	0		159.513	2.29	158.968	1.702	158.907	0	158.233	0.005
	158.605	2.428	158.76	2.646	158.935	2.509	158.513	1.801		158.591	1.94	158.775	2.198	158.688	0.041	158.099	0		159.521	2.293	158.977	1.726	158.916	0	158.238	0.005
	158.613	2.438	158.765	2.675	158.944	2.571	158.522	1.791		158.598	1.944	158.782	2.217	158.697	0.059	158.103	0		159.528	2.297	158.985	1.75	158.925	0	158.242	0.004
	158.62	2.449	158.771	2.681	158.953	2.636	158.53	1.797		158.606	1.952	158.789	2.235	158.705	0.085	158.106	0		159.535	2.304	158.994	1.773	158.934	0	158.246	0.004
	158.628	2.461	158.778	2.679	158.961	2.695	158.539	1.818		158.614	1.959	158.796	2.251	158.714	0.12	158.109	0		159.542	2.314	159.002	1.795	158.943	0	158.25	0.004
	158.636	2.476	158.784	2.664	158.97	2.743	158.548	1.844		158.622	1.961	158.803	2.257	158.723	0.172	158.113	0		159.55	2.326	159.011	1.814	158.952	0	158.254	0.003
	158.643	2.492	158.79	2.654	158.979	2.782	158.556	1.869		158.63	1.956	158.81	2.261	158.731	0.243	158.116	0		159.557	2.34	159.019	1.832	158.961	0	158.258	0.003
	158.651	2.51	158.797	2.665	158.988	2.82	158.565	1.893		158.638	1.943	158.817	2.267	158.74	0.334	158.12	0		159.564	2.353	159.028	1.85	158.971	0	158.263	0.003
	158.659	2.531	158.803	2.692	158.997	2.852	158.573	1.912		158.646	1.923	158.824	2.279	158.749	0.445	158.123	0		159.571	2.373	159.037	1.866	158.98	0	158.267	0.003
	158.666	2.558	158.81	2.733	159.005	2.88	158.582	1.922		158.654	1.907	158.831	2.294	158.757	0.574	158.127	0		159.578	2.396	159.045	1.882	158.989	0	158.271	0.003
	158.674	2.59	158.816	2.778	159.014	2.91	158.591	1.921		158.662	1.904	158.838	2.306	158.766	0.72	158.131	0		159.585	2.425	159.054	1.898	158.998	0	158.275	0.003
	158.682	2.63	158.823	2.825	159.023	2.944	158.599	1.899		158.67	1.915	158.846	2.314	158.775	0.874	158.134	0		159.592	2.457	159.062	1.915	159.007	0	158.28	0.003
	158.689	2.672	158.83	2.87	159.032	2.981	158.608	1.87		158.678	1.925	158.853	2.321	158.783	1.03	158.138	0		159.599	2.484	159.071	1.933	159.017	0	158.284	0.003
	158.697	2.717	158.837	2.91	159.041	3.016	158.617	1.838		158.686	1.93	158.86	2.32	158.792	1.185	158.142	0		159.606	2.505	159.08	1.951	159.026	0	158.288	0.003
	158.705	2.77	158.843	2.943	159.049	3.051	158.625	1.818		158.695	1.934	158.867	2.312	158.801	1.332	158.145	0		159.614	2.524	159.088	1.971	159.035	0	158.292	0.003
	158.712	2.824	158.85	2.978	159.058	3.086	158.634	1.809		158.703	1.939	158.874	2.308	158.809	1.464	158.149	0		159.621	2.538	159.097	1.991	159.045	0	158.297	0.003
	158.72	2.883	158.857	3.011	159.067	3.126	158.643	1.817		158.711	1.948	158.881	2.308	158.818	1.582	158.153	0		159.628	2.548	159.106	2.01	159.054	0	158.301	0.003
	158.728	2.942	158.864	3.037	159.076	3.166	158.652	1.837		158.719	1.964	158.888	2.315	158.827	1.69	158.157	0		159.635	2.557	159.114	2.029	159.064	0	158.305	0.003
	158.735	2.985	158.871	3.06	159.085	3.205	158.66	1.86		158.727	1.987	158.895	2.33	158.835	1.786	158.161	0		159.642	2.56	159.123	2.048	159.073	0	158.31	0.003
	158.743	3.023	158.877	3.075	159.094	3.244	158.669	1.888		158.735	2.014	158.902	2.352	158.844	1.873	158.164	0		159.649	2.559	159.132	2.065	159.083	0	158.314	0.003
	158.751	3.058	158.884	3.085	159.103	3.282	158.678	1.918		158.743	2.043	158.909	2.382	158.853	1.949	158.168	0		159.656	2.557	159.14	2.079	159.093	0	158.319	0.003
	158.759	3.082	158.891	3.091	159.111	3.319	158.686	1.943		158.751	2.074	158.916	2.417	158.861	2.017	158.172	0		159.663	2.549	159.149	2.092	159.102	0	158.323	0.004
	158.766	3.091	158.898	3.092	159.12	3.353	158.695	1.964		158.759	2.105	158.923	2.459	158.87	2.077	158.176	0		159.67	2.535	159.158	2.101	159.112	0	158.327	0.005
	158.774	3.085	158.905	3.085	159.129	3.387	158.704	1.985		158.767	2.134	158.93	2.51	158.879	2.131	158.18	0		159.677	2.52	159.166	2.108	159.122	0	158.332	0.008
	158.782	3.058	158.911	3.071	159.138	3.419	158.713	1.999		158.775	2.164	158.937	2.571	158.887	2.171	158.185	0		159.684	2.503	159.175	2.111	159.131	0	158.336	0.014
	158.789	3.017	158.918	3.056	159.147	3.451	158.721	2.017		158.784	2.196	158.944	2.636	158.896	2.2	158.189	0		159.69	2.49	159.184	2.11	159.141	0	158.341	0.023
	158.796	2.969	158.925	3.044	159.156	3.481	158.73	2.039		158.792	2.227	158.951	2.713	158.905	2.226	158.193	0		159.697	2.48	159.192	2.109	159.151	0	158.345	0.034
	158.803	2.918	158.932	3.041	159.165	3.508	158.739	2.058		158.8	2.26	158.958	2.809	158.913	2.245	158.197	0		159.704	2.473	159.201	2.107	159.16	0	158.35	0.047
	158.811	2.871	158.939	3.049	159.174	3.535	158.748	2.077		158.809	2.298	158.965	2.91	158.922	2.261	158.202	0		159.711	2.471	159.21	2.106	159.17	0	158.355	0.062
	158.818	2.835	158.945	3.061	159.183	3.563	158.756	2.096		158.817	2.356	158.972	3.007	158.931	2.269	158.206	0		159.718	2.484	159.219	2.106	159.18	0	158.359	0.076
	158.824	2.814	158.952	3.079	159.192	3.592	158.765	2.114		158.825	2.436	158.979	3.098	158.939	2.273	158.211	0		159.725	2.512	159.228	2.108	159.189	0	158.364	0.09
	158.831	2.819	158.959	3.103	159.201	3.618	158.774	2.133		158.834	2.525	158.986	3.171	158.948	2.282	158.215	0		159.732	2.546	159.236	2.111	159.199	0	158.369	0.1
	158.838	2.862	158.966	3.128	159.21	3.642	158.783	2.153		158.842	2.593	158.993	3.231	158.957	2.292	158.22	0		159.739	2.586	159.245	2.117	159.209	0	158.373	0.108
	158.844	2.936	158.973	3.151	159.219	3.666	158.792	2.171		158.85	2.635	159	3.271	158.965	2.301	158.224	0		159.745	2.637	159.254	2.126	159.218	0	158.378	0.113
	158.851	3.038	158.98	3.169	159.228	3.691	158.8	2.191		158.858	2.656	159.007	3.3	158.974	2.299	158.229	0		159.752	2.686	159.263	2.137	159.228	0	158.383	0.116
	158.857	3.161	158.986	3.186	159.236	3.716	158.809	2.209		158.866	2.662	159.014	3.324	158.983	2.296	158.234	0		159.759	2.736	159.271	2.152	159.237	0	158.387	0.117
	158.863	3.295	158.993	3.203	159.245	3.737	158.818	2.229		158.874	2.66	159.021	3.344	158.991	2.284	158.239	0		159.766	2.79	159.28	2.17	159.247	0	158.392	0.117
	158.87	3.412	159	3.217	159.254	3.755	158.827	2.252		158.881	2.65	159.028	3.363	159	2.261	158.244	0		159.773	2.831	159.289	2.193	159.257	0	158.397	0.117
	158.876	3.508	159.007	3.229	159.263	3.772	158.836	2.274		158.889	2.637	159.035	3.38	159.009	2.217	158.249	0		159.779	2.862	159.298	2.219	159.266	0	158.402	0.117
	158.881	3.578	159.014	3.239	159.272	3.786	158.845	2.298		158.897	2.622	159.042	3.396	159.018	2.162	158.254	0		159.786	2.886	159.307	2.248	159.276	0	158.406	0.117
	158.887	3.619	159.021	3.246	159.281	3.808	158.853	2.321		158.905	2.604	159.049	3.409	159.028	2.091	158.26	0		159.793	2.899	159.315	2.278	159.286	0	158.411	0.116
	158.893	3.632	159.028	3.248	159.29	3.833	158.862	2.345		158.912	2.586	159.056	3.421	159.037	2.021	158.265	0		159.799	2.909	159.324	2.305	159.295	0	158.416	0.114
	158.898	3.619	159.034	3.25	159.299	3.866	158.871	2.369		158.92	2.566	159.063	3.433	159.046	1.95	158.271	0		159.806	2.914	159.333	2.326	159.305	0	158.421	0.112
	158.904	3.591	159.041	3.258	159.308	3.897	158.88	2.396		158.927	2.545	159.07	3.444	159.055	1.889	158.277	0		159.813	2.912	159.342	2.34	159.314	0	158.426	0.109
	158.909	3.553	159.048	3.274	159.318	3.928	158.889	2.426		158.934	2.525	159.077	3.454	159.065	1.853	158.283	0		159.819	2.904	159.35	2.347	159.324	0	158.431	0.105
	158.914	3.513	159.055	3.298	159.327	3.961	158.898	2.458		158.942	2.505	159.084	3.462	159.074	1.833	158.289	0		159.826	2.889	159.359	2.346	159.333	0	158.435	0.1
	158.919	3.476	159.062	3.326	159.336	3.991	158.907	2.491		158.949	2.487	159.091	3.466	159.083	1.827	158.296	0		159.833	2.864	159.368	2.337	159.343	0	158.44	0.096
	158.925	3.441	159.069	3.348	159.345	4.016	158.916	2.525		158.956	2.468	159.098	3.465	159.092	1.834	158.302	0		159.839	2.839	159.376	2.32	159.352	0	158.445	0.092
	158.93	3.404	159.076	3.37	159.354	4.038	158.925	2.561		158.964	2.451	159.104	3.461	159.102	1.853	158.309	0		159.846	2.814	159.385	2.294	159.361	0	158.45	0.087
	158.935	3.364	159.083	3.387	159.363	4.058	158.933	2.6		158.971	2.434	159.11	3.456	159.111	1.874	158.315	0		159.853	2.792	159.393	2.262	159.371	0	158.455	0.083
	158.94	3.326	159.089	3.402	159.372	4.071	158.942	2.641		158.978	2.418	159.116	3.451	159.12	1.894	158.322	0		159.86	2.775	159.402	2.224	159.38	0	158.46	0.08
	158.945	3.295	159.096	3.419	159.381	4.077	158.951	2.686		158.985	2.408	159.122	3.443	159.129	1.917	158.329	0		159.866	2.762	159.41	2.182	159.39	0	158.465	0.077
	158.95	3.271	159.103	3.437	159.39	4.085	158.96	2.73		158.993	2.402	159.128	3.435	159.139	1.942	158.336	0		159.873	2.748	159.418	2.139	159.399	0	158.47	0.075
	158.955	3.255	159.11	3.454	159.399	4.093	158.969	2.774		159	2.405	159.134	3.423	159.148	1.966	158.343	0		159.88	2.735	159.427	2.095	159.408	0	158.475	0.073
	158.959	3.243	159.117	3.467	159.409	4.098	158.978	2.813		159.007	2.415	159.139	3.412	159.157	1.992	158.35	0		159.886	2.722	159.435	2.05	159.417	0	158.48	0.072
	158.964	3.236	159.124	3.472	159.418	4.104	158.987	2.854		159.014	2.433	159.145	3.403	159.167	2.027	158.356	0		159.893	2.71	159.444	2.018	159.427	0	158.485	0.072
	158.968	3.232	159.131	3.47	159.427	4.113	158.996	2.896		159.021	2.46	159.15	3.399	159.176	2.067	158.363	0		159.899	2.699	159.452	1.996	159.436	0	158.49	0.072
	158.973	3.23	159.138	3.462	159.436	4.121	159.005	2.942		159.028	2.503	159.155	3.397	159.185	2.111	158.37	0		159.906	2.691	159.46	1.99	159.445	0	158.495	0.072
	158.977	3.231	159.145	3.451	159.445	4.131	159.014	2.992		159.036	2.568	159.159	3.398	159.194	2.159	158.377	0		159.912	2.685	159.468	2.002	159.454	0	158.499	0.072
	158.982	3.233	159.152	3.44	159.454	4.143	159.023	3.048		159.043	2.647	159.164	3.404	159.204	2.212	158.383	0		159.918	2.685	159.477	2.039	159.464	0	158.504	0.072
	158.987	3.24	159.158	3.435	159.463	4.155	159.032	3.109		159.049	2.727	159.169	3.412	159.213	2.269	158.39	0		159.924	2.689	159.485	2.101	159.473	0	158.509	0.072
	158.991	3.248	159.165	3.443	159.472	4.168	159.041	3.176		159.056	2.795	159.173	3.417	159.222	2.331	158.396	0		159.931	2.693	159.493	2.17	159.482	0	158.514	0.072
	158.996	3.261	159.172	3.461	159.481	4.181	159.05	3.245		159.064	2.847	159.177	3.421	159.232	2.399	158.403	0		159.937	2.698	159.501	2.248	159.492	0	158.519	0.072
	159.002	3.278	159.179	3.492	159.49	4.195	159.059	3.312		159.071	2.878	159.182	3.421	159.241	2.473	158.409	0		159.943	2.705	159.509	2.328	159.501	0	158.524	0.072
	159.007	3.297	159.186	3.528	159.5	4.203	159.068	3.371		159.078	2.891	159.186	3.417	159.25	2.555	158.416	0		159.95	2.714	159.517	2.398	159.511	0	158.529	0.072
	159.013	3.317	159.193	3.561	159.509	4.213	159.077	3.417		159.085	2.885	159.19	3.41	159.26	2.644	158.422	0		159.956	2.724	159.526	2.475	159.52	0	158.534	0.072
	159.019	3.336	159.2	3.587	159.518	4.223	159.085	3.453		159.093	2.862	159.194	3.4	159.269	2.74	158.429	0		159.962	2.736	159.534	2.548	159.529	0	158.539	0.072
	159.025	3.36	159.207	3.611	159.528	4.234	159.094	3.482		159.101	2.819	159.197	3.39	159.279	2.838	158.436	0		159.969	2.749	159.542	2.618	159.539	0	158.544	0.072
	159.032	3.388	159.214	3.63	159.537	4.247	159.103	3.507		159.108	2.752	159.201	3.379	159.288	2.935	158.442	0		159.975	2.761	159.55	2.68	159.548	0	158.548	0.072
	159.038	3.42	159.22	3.641	159.546	4.261	159.112	3.53		159.116	2.671	159.204	3.369	159.297	3.033	158.449	0		159.981	2.772	159.558	2.732	159.558	0	158.553	0.072
	159.045	3.453	159.227	3.654	159.555	4.278	159.121	3.548		159.124	2.607	159.208	3.36	159.307	3.129	158.456	0		159.987	2.784	159.565	2.777	159.567	0	158.558	0.073
	159.052	3.479	159.234	3.658	159.564	4.297	159.13	3.563		159.132	2.561	159.211	3.354	159.316	3.223	158.463	0		159.994	2.794	159.573	2.813	159.576	0	158.563	0.073
	159.06	3.495	159.241	3.659	159.573	4.317	159.139	3.575		159.14	2.533	159.214	3.35	159.325	3.312	158.47	0		160	2.804	159.581	2.847	159.586	0	158.568	0.073
	159.067	3.506	159.248	3.659	159.582	4.341	159.148	3.587		159.148	2.522	159.218	3.35	159.335	3.397	158.477	0		160.007	2.814	159.589	2.879	159.595	0	158.573	0.073
	159.075	3.516	159.255	3.652	159.591	4.371	159.157	3.598		159.156	2.52	159.221	3.35	159.344	3.474	158.484	0		160.013	2.822	159.597	2.91	159.605	0	158.578	0.073
	159.082	3.523	159.262	3.646	159.599	4.4	159.166	3.609		159.164	2.523	159.224	3.352	159.353	3.549	158.491	0		160.02	2.828	159.604	2.939	159.614	0	158.582	0.073
	159.09	3.529	159.269	3.639	159.608	4.432	159.175	3.622		159.172	2.529	159.226	3.358	159.363	3.622	158.499	0		160.026	2.833	159.612	2.963	159.624	0	158.587	0.073
	159.098	3.533	159.276	3.636	159.617	4.462	159.184	3.637		159.18	2.537	159.229	3.365	159.372	3.695	158.506	0		160.033	2.839	159.619	2.981	159.633	0	158.592	0.073
	159.106	3.535	159.283	3.634	159.625	4.491	159.193	3.654		159.188	2.551	159.232	3.371	159.382	3.759	158.513	0		160.039	2.844	159.626	2.993	159.642	0	158.597	0.073
	159.113	3.531	159.289	3.633	159.633	4.521	159.202	3.672		159.196	2.57	159.234	3.377	159.391	3.818	158.521	0		160.046	2.848	159.633	3	159.652	0	158.602	0.073
	159.121	3.518	159.296	3.635	159.642	4.555	159.211	3.691		159.204	2.592	159.237	3.382	159.4	3.867	158.529	0		160.052	2.852	159.64	3.002	159.661	0	158.607	0.073
	159.129	3.498	159.303	3.637	159.65	4.585	159.22	3.709		159.212	2.615	159.239	3.388	159.41	3.909	158.536	0		160.059	2.856	159.647	2.998	159.671	0	158.612	0.073
	159.137	3.47	159.31	3.635	159.657	4.609	159.23	3.729		159.22	2.642	159.241	3.394	159.419	3.945	158.544	0		160.066	2.861	159.653	2.991	159.68	0	158.617	0.073
	159.145	3.446	159.317	3.635	159.665	4.625	159.239	3.75		159.228	2.676	159.243	3.399	159.428	3.977	158.552	0		160.072	2.868	159.66	2.984	159.689	0	158.622	0.073
	159.152	3.432	159.324	3.634	159.673	4.637	159.248	3.775		159.236	2.713	159.245	3.404	159.438	4.007	158.56	0		160.079	2.875	159.666	2.977	159.699	0	158.628	0.073
	159.16	3.429	159.331	3.634	159.68	4.646	159.257	3.802		159.244	2.749	159.247	3.409	159.447	4.034	158.569	0		160.086	2.882	159.673	2.972	159.708	0	158.633	0.074
	159.168	3.435	159.338	3.635	159.688	4.651	159.266	3.83		159.252	2.784	159.249	3.415	159.457	4.064	158.577	0		160.093	2.893	159.679	2.972	159.718	0	158.638	0.074
	159.176	3.447	159.345	3.638	159.695	4.655	159.275	3.857		159.261	2.815	159.251	3.422	159.466	4.101	158.585	0		160.099	2.907	159.686	2.973	159.727	0	158.643	0.074
	159.183	3.466	159.352	3.645	159.703	4.665	159.284	3.884		159.269	2.838	159.252	3.429	159.475	4.148	158.594	0		160.106	2.927	159.692	2.978	159.736	0	158.648	0.075
	159.191	3.489	159.358	3.662	159.71	4.674	159.293	3.912		159.277	2.851	159.254	3.437	159.485	4.201	158.602	0		160.113	2.952	159.698	2.988	159.746	0	158.653	0.076
	159.199	3.513	159.365	3.68	159.718	4.683	159.302	3.941		159.285	2.853	159.256	3.446	159.494	4.258	158.611	0		160.12	2.98	159.704	3.004	159.755	0	158.658	0.075
	159.207	3.537	159.372	3.709	159.725	4.692	159.311	3.972		159.293	2.848	159.257	3.455	159.503	4.32	158.62	0		160.126	3.008	159.711	3.026	159.765	0	158.663	0.076
	159.215	3.56	159.379	3.736	159.732	4.695	159.32	4.004		159.301	2.841	159.259	3.466	159.513	4.386	158.628	0		160.133	3.034	159.717	3.052	159.774	0	158.668	0.077
	159.222	3.58	159.386	3.754	159.739	4.696	159.329	4.035		159.309	2.839	159.26	3.477	159.522	4.456	158.637	0		160.14	3.057	159.723	3.083	159.784	0	158.673	0.078
	159.23	3.599	159.393	3.775	159.746	4.695	159.338	4.075		159.317	2.842	159.262	3.488	159.532	4.529	158.646	0		160.147	3.077	159.73	3.12	159.793	0	158.678	0.08
	159.238	3.618	159.4	3.798	159.752	4.695	159.347	4.128		159.325	2.851	159.263	3.501	159.541	4.607	158.654	0		160.154	3.094	159.736	3.162	159.802	0	158.684	0.082
	159.246	3.634	159.407	3.818	159.759	4.696	159.356	4.196		159.334	2.864	159.265	3.514	159.55	4.687	158.663	0		160.16	3.106	159.743	3.206	159.812	0	158.689	0.085
	159.253	3.645	159.414	3.839	159.765	4.698	159.366	4.277		159.342	2.88	159.266	3.527	159.56	4.764	158.672	0		160.167	3.115	159.749	3.247	159.821	0	158.694	0.088
	159.261	3.65	159.421	3.856	159.772	4.702	159.375	4.362		159.35	2.9	159.268	3.539	159.569	4.841	158.68	0		160.174	3.12	159.756	3.287	159.831	0	158.699	0.092
	159.269	3.644	159.427	3.87	159.778	4.706	159.384	4.458		159.358	2.925	159.269	3.551	159.578	4.922	158.689	0		160.181	3.12	159.762	3.325	159.84	0	158.704	0.095
	159.277	3.636	159.434	3.884	159.785	4.71	159.393	4.549		159.366	2.954	159.271	3.563	159.588	4.999	158.698	0		160.188	3.116	159.769	3.355	159.849	0	158.709	0.099
	159.285	3.622	159.441	3.894	159.791	4.71	159.402	4.631		159.375	2.985	159.272	3.575	159.597	5.07	158.706	0		160.195	3.109	159.775	3.376	159.859	0	158.714	0.102
	159.292	3.605	159.448	3.9	159.798	4.713	159.411	4.712		159.383	3.01	159.273	3.586	159.606	5.134	158.715	0		160.202	3.099	159.781	3.39	159.868	0	158.72	0.106
	159.3	3.591	159.455	3.907	159.804	4.716	159.42	4.786		159.391	3.029	159.275	3.597	159.616	5.193	158.723	0		160.208	3.084	159.787	3.397	159.878	0	158.725	0.109
	159.308	3.586	159.462	3.913	159.81	4.721	159.429	4.851		159.4	3.043	159.276	3.608	159.625	5.247	158.732	0		160.215	3.067	159.793	3.399	159.887	0	158.73	0.111
	159.316	3.588	159.469	3.917	159.816	4.725	159.439	4.916		159.408	3.052	159.278	3.62	159.635	5.294	158.741	0		160.222	3.049	159.799	3.396	159.896	0	158.735	0.113
	159.324	3.594	159.476	3.923	159.822	4.732	159.448	4.975		159.416	3.056	159.279	3.631	159.644	5.341	158.749	0		160.229	3.032	159.805	3.392	159.906	0	158.74	0.115
	159.331	3.604	159.483	3.93	159.828	4.745	159.457	5.03		159.424	3.06	159.281	3.643	159.653	5.386	158.758	0		160.236	3.014	159.81	3.387	159.915	0	158.744	0.116
	159.339	3.623	159.49	3.937	159.834	4.764	159.466	5.08		159.433	3.068	159.282	3.655	159.663	5.432	158.767	0		160.243	2.999	159.816	3.382	159.925	0	158.749	0.117
	159.347	3.642	159.496	3.946	159.839	4.785	159.475	5.116		159.441	3.083	159.284	3.667	159.672	5.478	158.775	0		160.25	2.987	159.822	3.377	159.934	0	158.753	0.117
	159.355	3.657	159.503	3.959	159.845	4.813	159.485	5.137		159.45	3.102	159.286	3.68	159.681	5.525	158.784	0		160.257	2.979	159.827	3.37	159.944	0	158.757	0.117
	159.363	3.672	159.51	3.976	159.851	4.844	159.494	5.156		159.458	3.123	159.288	3.692	159.691	5.572	158.793	0		160.263	2.976	159.833	3.361	159.953	0	158.762	0.118
	159.371	3.688	159.517	3.996	159.856	4.877	159.503	5.173		159.467	3.146	159.289	3.706	159.7	5.616	158.801	0		160.27	2.974	159.838	3.351	159.962	0	158.766	0.118
	159.379	3.702	159.524	4.018	159.861	4.908	159.512	5.179		159.475	3.173	159.291	3.721	159.71	5.659	158.81	0		160.277	2.973	159.844	3.339	159.972	0	158.771	0.118
	159.387	3.713	159.531	4.042	159.866	4.935	159.521	5.181		159.484	3.213	159.294	3.738	159.719	5.698	158.819	0		160.284	2.974	159.85	3.328	159.981	0	158.775	0.118
	159.394	3.73	159.538	4.062	159.872	4.961	159.531	5.184		159.492	3.254	159.296	3.756	159.728	5.735	158.827	0		160.291	2.976	159.856	3.316	159.991	0	158.779	0.118
	159.402	3.757	159.545	4.078	159.877	4.986	159.54	5.183		159.501	3.298	159.298	3.776	159.738	5.768	158.836	0		160.298	2.979	159.861	3.306	160	0	158.784	0.118
	159.41	3.769	159.552	4.091	159.882	5.016	159.549	5.19		159.51	3.345	159.3	3.796	159.747	5.795	158.844	0		160.305	2.985	159.867	3.297	160.01	0	158.788	0.118
	159.418	3.767	159.559	4.1	159.888	5.044	159.558	5.209		159.519	3.382	159.302	3.818	159.756	5.816	158.853	0		160.312	2.995	159.873	3.287	160.02	0	158.793	0.118
	159.426	3.752	159.565	4.102	159.893	5.064	159.567	5.235		159.527	3.405	159.305	3.839	159.766	5.829	158.862	0		160.319	3.011	159.879	3.277	160.03	0	158.797	0.118
	159.434	3.729	159.572	4.103	159.898	5.076	159.577	5.27		159.536	3.418	159.307	3.863	159.775	5.834	158.87	0		160.326	3.031	159.885	3.269	160.04	0	158.802	0.118
	159.442	3.702	159.579	4.106	159.903	5.077	159.586	5.314		159.545	3.424	159.31	3.886	159.784	5.835	158.879	0		160.333	3.052	159.891	3.262	160.05	0	158.806	0.118
	159.449	3.671	159.586	4.117	159.907	5.073	159.595	5.361		159.554	3.425	159.312	3.91	159.794	5.835	158.888	0		160.34	3.07	159.897	3.255	160.06	0	158.811	0.118
	159.457	3.64	159.593	4.144	159.912	5.068	159.603	5.408		159.563	3.416	159.315	3.933	159.803	5.835	158.896	0		160.346	3.086	159.902	3.25	160.07	0	158.816	0.118
	159.465	3.609	159.6	4.187	159.917	5.065	159.612	5.456		159.571	3.39	159.318	3.956	159.813	5.838	158.905	0		160.353	3.1	159.908	3.248	160.08	0	158.82	0.118
	159.473	3.584	159.607	4.242	159.921	5.063	159.621	5.5		159.579	3.345	159.32	3.977	159.822	5.843	158.914	0		160.36	3.111	159.913	3.248	160.089	0	158.825	0.118
	159.481	3.562	159.614	4.29	159.926	5.055	159.63	5.53		159.588	3.293	159.323	3.997	159.831	5.85	158.922	0		160.367	3.119	159.919	3.251	160.099	0	158.83	0.118
	159.489	3.544	159.621	4.327	159.931	5.043	159.639	5.551		159.596	3.252	159.326	4.016	159.841	5.858	158.931	0		160.374	3.126	159.924	3.255	160.109	0	158.834	0.118
	159.497	3.527	159.627	4.349	159.936	5.029	159.647	5.562		159.604	3.23	159.329	4.033	159.85	5.863	158.94	0		160.381	3.131	159.93	3.263	160.119	0	158.839	0.118
	159.505	3.518	159.634	4.359	159.941	5.014	159.656	5.563		159.611	3.213	159.332	4.049	159.859	5.868	158.948	0		160.388	3.136	159.935	3.274	160.128	0	158.844	0.118
	159.512	3.513	159.641	4.353	159.946	5.002	159.664	5.562		159.619	3.207	159.335	4.062	159.869	5.875	158.957	0		160.395	3.142	159.94	3.291	160.138	0	158.849	0.118
	159.52	3.51	159.648	4.34	159.95	4.991	159.672	5.558		159.627	3.214	159.338	4.071	159.878	5.883	158.965	0		160.401	3.151	159.945	3.309	160.148	0	158.853	0.118
	159.528	3.511	159.655	4.323	159.954	4.982	159.681	5.549		159.634	3.227	159.341	4.078	159.888	5.895	158.974	0		160.408	3.164	159.95	3.327	160.157	0	158.858	0.118
	159.536	3.522	159.662	4.3	159.958	4.973	159.689	5.537		159.642	3.24	159.344	4.082	159.897	5.91	158.983	0		160.415	3.182	159.955	3.346	160.167	0	158.863	0.118
	159.544	3.544	159.669	4.273	159.962	4.965	159.697	5.521		159.649	3.252	159.347	4.083	159.906	5.923	158.991	0		160.422	3.203	159.96	3.366	160.177	0	158.868	0.118
	159.552	3.589	159.676	4.24	159.966	4.958	159.705	5.5		159.656	3.264	159.35	4.082	159.916	5.936	159	0		160.429	3.221	159.965	3.386	160.186	0	158.872	0.118
	159.56	3.677	159.683	4.207	159.97	4.954	159.713	5.473		159.663	3.274	159.354	4.079	159.925	5.948	159.009	0		160.435	3.237	159.97	3.401	160.196	0	158.877	0.118
	159.567	3.821	159.69	4.175	159.973	4.952	159.721	5.438		159.67	3.283	159.357	4.074	159.934	5.967	159.018	0		160.442	3.251	159.974	3.415	160.205	0	158.881	0.118
	159.575	3.993	159.696	4.151	159.976	4.949	159.729	5.393		159.677	3.292	159.36	4.067	159.944	5.99	159.027	0		160.449	3.262	159.978	3.427	160.215	0	158.885	0.118
	159.583	4.18	159.703	4.135	159.98	4.95	159.737	5.342		159.684	3.3	159.364	4.058	159.953	6.019	159.036	0		160.456	3.271	159.983	3.438	160.224	0	158.888	0.118
	159.591	4.368	159.71	4.129	159.983	4.951	159.744	5.283		159.691	3.308	159.367	4.049	159.963	6.055	159.045	0		160.463	3.279	159.987	3.444	160.233	0.001	158.892	0.118
	159.599	4.523	159.717	4.142	159.986	4.95	159.752	5.22		159.697	3.316	159.371	4.04	159.972	6.093	159.055	0		160.469	3.285	159.991	3.45	160.243	0.001	158.896	0.118
	159.607	4.623	159.724	4.183	159.99	4.947	159.76	5.157		159.704	3.324	159.374	4.03	159.981	6.137	159.064	0		160.476	3.29	159.996	3.454	160.252	0.002	158.899	0.118
	159.615	4.65	159.731	4.25	159.993	4.945	159.767	5.097		159.71	3.334	159.378	4.019	159.991	6.185	159.073	0		160.483	3.297	160	3.459	160.262	0.003	158.903	0.118
	159.622	4.601	159.737	4.319	159.997	4.943	159.775	5.041		159.715	3.345	159.381	4.006	160	6.235	159.082	0		160.49	3.303	160.005	3.463	160.271	0.005	158.906	0.118
	159.63	4.495	159.744	4.4	160	4.941	159.782	4.992		159.721	3.359	159.385	3.992	160.01	6.29	159.091	0		160.497	3.302	160.009	3.466	160.28	0.008	158.91	0.118
	159.638	4.369	159.75	4.471	160.004	4.938	159.789	4.951		159.727	3.374	159.389	3.978	160.019	6.343	159.1	0		160.504	3.292	160.014	3.469	160.289	0.013	158.913	0.118
	159.646	4.242	159.757	4.527	160.008	4.935	159.796	4.919		159.732	3.388	159.392	3.965	160.029	6.392	159.109	0		160.51	3.281	160.018	3.471	160.299	0.02	158.916	0.118
	159.654	4.14	159.763	4.561	160.012	4.934	159.803	4.894		159.737	3.402	159.396	3.951	160.038	6.434	159.118	0		160.517	3.269	160.023	3.473	160.308	0.033	158.92	0.118
	159.662	4.056	159.77	4.573	160.015	4.934	159.81	4.877		159.742	3.417	159.4	3.939	160.048	6.469	159.127	0		160.524	3.254	160.027	3.476	160.317	0.055	158.923	0.118
	159.67	3.993	159.776	4.575	160.018	4.933	159.817	4.864		159.747	3.432	159.403	3.928	160.058	6.499	159.136	0		160.531	3.232	160.032	3.479	160.326	0.091	158.927	0.118
	159.678	3.944	159.782	4.561	160.021	4.932	159.824	4.856		159.753	3.445	159.407	3.92	160.067	6.526	159.146	0		160.538	3.211	160.036	3.482	160.335	0.141	158.93	0.118
	159.685	3.903	159.789	4.542	160.024	4.93	159.832	4.85		159.758	3.458	159.411	3.914	160.077	6.551	159.155	0		160.545	3.196	160.041	3.485	160.345	0.22	158.933	0.118
	159.693	3.872	159.795	4.519	160.027	4.927	159.838	4.846		159.763	3.471	159.415	3.911	160.087	6.571	159.164	0		160.552	3.186	160.045	3.488	160.354	0.343	158.936	0.118
	159.701	3.846	159.801	4.493	160.031	4.925	159.845	4.843		159.767	3.486	159.419	3.91	160.096	6.587	159.173	0		160.558	3.176	160.049	3.491	160.363	0.515	158.939	0.118
	159.709	3.831	159.807	4.471	160.034	4.925	159.852	4.835		159.772	3.501	159.422	3.912	160.106	6.597	159.182	0		160.565	3.165	160.054	3.493	160.372	0.735	158.943	0.118
	159.717	3.83	159.813	4.448	160.037	4.926	159.858	4.825		159.777	3.517	159.426	3.916	160.115	6.603	159.192	0		160.572	3.157	160.059	3.495	160.381	0.985	158.946	0.118
	159.725	3.837	159.819	4.429	160.041	4.929	159.865	4.812		159.782	3.534	159.43	3.921	160.125	6.607	159.201	0		160.579	3.151	160.063	3.498	160.39	1.254	158.949	0.118
	159.733	3.849	159.825	4.409	160.044	4.934	159.871	4.794		159.787	3.554	159.434	3.927	160.134	6.61	159.21	0		160.586	3.146	160.068	3.502	160.399	1.53	158.952	0.118
	159.74	3.864	159.831	4.389	160.048	4.94	159.878	4.772		159.792	3.574	159.438	3.933	160.144	6.617	159.219	0		160.593	3.144	160.073	3.506	160.408	1.802	158.955	0.118
	159.748	3.882	159.836	4.368	160.051	4.947	159.884	4.743		159.797	3.595	159.442	3.939	160.153	6.625	159.228	0		160.6	3.149	160.078	3.509	160.417	2.062	158.958	0.118
	159.756	3.906	159.842	4.346	160.055	4.957	159.89	4.715		159.802	3.615	159.446	3.944	160.162	6.632	159.238	0		160.607	3.164	160.082	3.511	160.426	2.299	158.961	0.118
	159.764	3.944	159.848	4.326	160.059	4.97	159.896	4.69		159.806	3.637	159.45	3.949	160.171	6.635	159.247	0		160.614	3.181	160.087	3.512	160.435	2.509	158.964	0.118
	159.772	3.981	159.854	4.307	160.063	4.988	159.901	4.666		159.811	3.662	159.454	3.953	160.18	6.633	159.256	0		160.621	3.199	160.093	3.513	160.444	2.695	158.967	0.118
	159.78	4.011	159.859	4.291	160.067	5.009	159.907	4.646		159.816	3.686	159.458	3.957	160.189	6.628	159.265	0		160.628	3.221	160.098	3.513	160.453	2.859	158.97	0.117
	159.788	4.039	159.865	4.278	160.07	5.031	159.912	4.63		159.821	3.711	159.462	3.96	160.198	6.623	159.274	0		160.635	3.243	160.103	3.514	160.461	2.997	158.973	0.117
	159.796	4.078	159.871	4.267	160.074	5.056	159.918	4.622		159.826	3.729	159.466	3.963	160.207	6.62	159.283	0		160.642	3.264	160.108	3.515	160.47	3.114	158.976	0.117
	159.803	4.124	159.876	4.256	160.077	5.082	159.923	4.616		159.831	3.74	159.47	3.966	160.216	6.621	159.293	0		160.649	3.284	160.113	3.517	160.479	3.214	158.979	0.117
	159.811	4.177	159.882	4.25	160.081	5.11	159.928	4.613		159.836	3.748	159.474	3.968	160.225	6.626	159.302	0		160.656	3.308	160.119	3.521	160.488	3.299	158.982	0.117
	159.819	4.229	159.888	4.252	160.084	5.138	159.934	4.612		159.841	3.751	159.478	3.971	160.234	6.634	159.311	0		160.663	3.335	160.124	3.528	160.497	3.377	158.984	0.117
	159.827	4.271	159.893	4.263	160.088	5.164	159.939	4.615		159.847	3.752	159.482	3.974	160.243	6.639	159.32	0		160.67	3.367	160.129	3.537	160.505	3.447	158.987	0.117
	159.835	4.297	159.898	4.282	160.091	5.19	159.944	4.625		159.852	3.753	159.487	3.976	160.251	6.641	159.329	0		160.677	3.403	160.134	3.549	160.514	3.512	158.99	0.117
	159.843	4.314	159.904	4.301	160.094	5.212	159.949	4.641		159.857	3.752	159.491	3.979	160.26	6.642	159.339	0		160.684	3.439	160.139	3.563	160.523	3.573	158.993	0.116
	159.851	4.323	159.909	4.317	160.098	5.232	159.954	4.662		159.862	3.75	159.495	3.982	160.269	6.642	159.348	0		160.691	3.47	160.145	3.58	160.532	3.63	158.996	0.116
	159.858	4.329	159.914	4.33	160.101	5.249	159.958	4.691		159.868	3.748	159.499	3.986	160.277	6.641	159.357	0		160.698	3.495	160.15	3.6	160.54	3.685	158.999	0.116
	159.866	4.333	159.919	4.339	160.105	5.264	159.963	4.728		159.873	3.745	159.504	3.99	160.286	6.643	159.366	0		160.705	3.514	160.156	3.62	160.549	3.737	159.002	0.116
	159.874	4.335	159.924	4.342	160.108	5.275	159.968	4.773		159.879	3.742	159.508	3.995	160.294	6.651	159.375	0		160.712	3.528	160.161	3.64	160.558	3.789	159.005	0.115
	159.882	4.333	159.929	4.343	160.112	5.284	159.972	4.825		159.884	3.738	159.512	4.002	160.302	6.661	159.384	0		160.719	3.54	160.167	3.659	160.566	3.84	159.008	0.115
	159.89	4.321	159.934	4.341	160.115	5.291	159.977	4.887		159.89	3.732	159.516	4.01	160.311	6.669	159.394	0		160.726	3.55	160.172	3.676	160.575	3.889	159.011	0.115
	159.898	4.296	159.939	4.339	160.118	5.298	159.982	4.955		159.895	3.726	159.521	4.021	160.319	6.672	159.403	0		160.733	3.559	160.178	3.692	160.583	3.934	159.014	0.115
	159.906	4.255	159.944	4.342	160.122	5.303	159.986	5.033		159.901	3.718	159.525	4.034	160.327	6.668	159.412	0		160.741	3.567	160.183	3.706	160.592	3.979	159.017	0.114
	159.913	4.211	159.949	4.35	160.125	5.307	159.991	5.122		159.907	3.709	159.53	4.05	160.335	6.658	159.421	0		160.748	3.573	160.189	3.717	160.6	4.022	159.02	0.114
	159.921	4.176	159.953	4.362	160.128	5.31	159.995	5.22		159.913	3.699	159.534	4.07	160.343	6.644	159.43	0		160.755	3.578	160.195	3.728	160.609	4.064	159.023	0.114
	159.929	4.154	159.958	4.378	160.131	5.311	160	5.324		159.919	3.688	159.539	4.093	160.352	6.628	159.439	0		160.762	3.582	160.2	3.739	160.617	4.103	159.026	0.114
	159.937	4.142	159.963	4.398	160.135	5.311	160.005	5.438		159.924	3.676	159.543	4.118	160.36	6.614	159.448	0		160.769	3.585	160.206	3.75	160.626	4.141	159.029	0.114
	159.945	4.135	159.967	4.417	160.138	5.312	160.01	5.555		159.93	3.662	159.547	4.145	160.368	6.598	159.457	0		160.776	3.585	160.211	3.762	160.634	4.177	159.032	0.113
	159.953	4.134	159.971	4.437	160.141	5.312	160.014	5.673		159.936	3.646	159.552	4.173	160.376	6.584	159.466	0		160.783	3.582	160.216	3.773	160.643	4.214	159.035	0.113
	159.961	4.134	159.975	4.454	160.144	5.313	160.019	5.785		159.942	3.629	159.556	4.202	160.383	6.571	159.475	0		160.79	3.576	160.222	3.785	160.651	4.25	159.039	0.113
	159.969	4.134	159.979	4.469	160.147	5.313	160.024	5.89		159.948	3.608	159.561	4.23	160.391	6.557	159.484	0		160.797	3.565	160.227	3.797	160.659	4.285	159.043	0.112
	159.976	4.132	159.983	4.489	160.15	5.312	160.029	5.982		159.954	3.586	159.566	4.258	160.399	6.541	159.492	0		160.804	3.546	160.232	3.809	160.667	4.318	159.047	0.112
	159.984	4.129	159.987	4.507	160.153	5.312	160.034	6.059		159.959	3.562	159.57	4.287	160.407	6.525	159.501	0		160.811	3.523	160.238	3.821	160.675	4.35	159.051	0.112
	159.992	4.129	159.99	4.529	160.156	5.31	160.038	6.122		159.965	3.538	159.575	4.315	160.415	6.503	159.509	0		160.818	3.498	160.243	3.833	160.682	4.381	159.055	0.111
	160	4.133	159.993	4.554	160.159	5.309	160.043	6.175		159.971	3.515	159.58	4.343	160.422	6.479	159.518	0		160.826	3.472	160.248	3.846	160.688	4.408	159.06	0.111
	160.008	4.142	159.997	4.581	160.162	5.308	160.047	6.216		159.977	3.493	159.584	4.368	160.43	6.455	159.526	0		160.833	3.447	160.253	3.858	160.695	4.433	159.064	0.111
	160.016	4.152	160	4.611	160.165	5.307	160.052	6.246		159.983	3.473	159.589	4.39	160.437	6.431	159.535	0		160.84	3.425	160.259	3.87	160.701	4.457	159.069	0.11
	160.024	4.164	160.004	4.641	160.168	5.305	160.056	6.268		159.988	3.458	159.594	4.41	160.445	6.408	159.543	0		160.847	3.406	160.264	3.881	160.706	4.48	159.074	0.11
	160.032	4.175	160.008	4.666	160.17	5.304	160.061	6.279		159.994	3.447	159.598	4.424	160.452	6.39	159.551	0		160.854	3.384	160.269	3.892	160.711	4.503	159.079	0.11
	160.041	4.198	160.011	4.682	160.173	5.302	160.065	6.287		160	3.442	159.603	4.436	160.46	6.375	159.559	0		160.861	3.37	160.274	3.902	160.716	4.525	159.084	0.109
	160.049	4.227	160.015	4.693	160.176	5.3	160.069	6.29		160.006	3.45	159.608	4.445	160.467	6.365	159.568	0		160.868	3.357	160.279	3.911	160.721	4.546	159.089	0.109
	160.057	4.252	160.018	4.699	160.179	5.297	160.074	6.29		160.013	3.487	159.613	4.446	160.474	6.357	159.576	0		160.875	3.35	160.284	3.919	160.725	4.566	159.094	0.109
	160.065	4.283	160.022	4.702	160.181	5.294	160.078	6.286		160.02	3.556	159.618	4.445	160.481	6.351	159.584	0		160.882	3.348	160.289	3.926	160.729	4.586	159.1	0.109
	160.073	4.323	160.025	4.703	160.184	5.291	160.082	6.279		160.027	3.658	159.623	4.441	160.489	6.348	159.592	0		160.889	3.348	160.294	3.931	160.733	4.604	159.105	0.108
	160.081	4.364	160.028	4.703	160.187	5.286	160.086	6.268		160.034	3.775	159.628	4.427	160.496	6.343	159.6	0		160.896	3.349	160.299	3.934	160.736	4.621	159.111	0.108
	160.089	4.404	160.032	4.704	160.189	5.281	160.091	6.256		160.041	3.899	159.632	4.406	160.503	6.336	159.608	0		160.904	3.351	160.303	3.934	160.739	4.638	159.116	0.108
	160.097	4.432	160.035	4.705	160.192	5.276	160.095	6.241		160.049	4.024	159.637	4.382	160.51	6.327	159.616	0		160.911	3.354	160.308	3.933	160.743	4.654	159.121	0.108
	160.105	4.449	160.038	4.71	160.194	5.27	160.099	6.224		160.056	4.135	159.642	4.354	160.517	6.318	159.624	0		160.918	3.358	160.313	3.931	160.745	4.669	159.127	0.108
	160.113	4.459	160.041	4.717	160.197	5.267	160.103	6.205		160.063	4.219	159.647	4.323	160.523	6.309	159.631	0		160.925	3.363	160.318	3.928	160.748	4.683	159.132	0.108
	160.122	4.466	160.044	4.722	160.199	5.264	160.107	6.184		160.07	4.274	159.652	4.289	160.53	6.298	159.639	0		160.932	3.37	160.323	3.924	160.751	4.696	159.137	0.108
	160.13	4.471	160.046	4.725	160.202	5.262	160.111	6.16		160.078	4.287	159.658	4.257	160.536	6.29	159.647	0		160.939	3.377	160.328	3.918	160.753	4.708	159.143	0.108
	160.138	4.476	160.049	4.727	160.204	5.261	160.115	6.137		160.085	4.256	159.663	4.228	160.542	6.284	159.654	0		160.946	3.385	160.333	3.912	160.756	4.72	159.148	0.108
	160.146	4.48	160.052	4.73	160.206	5.259	160.119	6.112		160.093	4.181	159.668	4.203	160.549	6.278	159.662	0		160.953	3.393	160.338	3.904	160.758	4.73	159.154	0.108
	160.154	4.48	160.055	4.731	160.209	5.257	160.123	6.088		160.1	4.085	159.673	4.182	160.555	6.275	159.669	0		160.961	3.401	160.342	3.896	160.76	4.74	159.159	0.108
	160.162	4.473	160.058	4.731	160.211	5.256	160.127	6.065		160.107	3.988	159.678	4.165	160.561	6.274	159.676	0		160.968	3.409	160.347	3.886	160.763	4.75	159.164	0.108
	160.17	4.446	160.061	4.73	160.213	5.255	160.13	6.042		160.115	3.901	159.683	4.149	160.567	6.274	159.684	0		160.975	3.417	160.352	3.876	160.765	4.758	159.17	0.108
	160.178	4.398	160.064	4.727	160.215	5.254	160.134	6.019		160.123	3.827	159.688	4.137	160.573	6.273	159.691	0		160.982	3.429	160.357	3.866	160.767	4.766	159.175	0.108
	160.187	4.331	160.067	4.725	160.217	5.252	160.138	5.996		160.13	3.771	159.693	4.126	160.579	6.273	159.698	0		160.989	3.445	160.362	3.855	160.769	4.773	159.18	0.108
	160.195	4.27	160.07	4.722	160.219	5.251	160.142	5.973		160.138	3.726	159.699	4.118	160.585	6.274	159.705	0		160.997	3.465	160.367	3.845	160.771	4.78	159.186	0.108
	160.203	4.227	160.073	4.718	160.221	5.251	160.145	5.948		160.146	3.688	159.704	4.112	160.591	6.276	159.713	0		161.004	3.483	160.372	3.835	160.773	4.787	159.191	0.108
	160.211	4.197	160.076	4.712	160.223	5.25	160.149	5.924		160.153	3.656	159.709	4.107	160.597	6.279	159.72	0		161.011	3.499	160.377	3.824	160.775	4.793	159.197	0.108
	160.219	4.185	160.079	4.704	160.225	5.25	160.152	5.898		160.161	3.632	159.714	4.107	160.603	6.281	159.727	0		161.018	3.512	160.382	3.813	160.777	4.799	159.202	0.108
	160.227	4.181	160.082	4.696	160.227	5.249	160.156	5.873		160.169	3.619	159.719	4.108	160.608	6.282	159.734	0		161.026	3.523	160.386	3.804	160.779	4.804	159.207	0.108
	160.235	4.184	160.085	4.685	160.229	5.25	160.16	5.847		160.177	3.615	159.725	4.108	160.614	6.282	159.741	0		161.033	3.531	160.391	3.796	160.782	4.809	159.213	0.108
	160.243	4.193	160.088	4.673	160.231	5.25	160.163	5.822		160.185	3.618	159.73	4.108	160.62	6.28	159.748	0		161.04	3.538	160.396	3.789	160.784	4.812	159.218	0.108
	160.252	4.205	160.091	4.661	160.233	5.25	160.166	5.798		160.193	3.623	159.735	4.108	160.625	6.278	159.754	0		161.048	3.545	160.401	3.784	160.786	4.816	159.223	0.108
	160.26	4.218	160.095	4.647	160.234	5.251	160.17	5.775		160.201	3.632	159.741	4.106	160.631	6.274	159.761	0		161.055	3.553	160.406	3.781	160.788	4.819	159.229	0.108
	160.268	4.23	160.098	4.634	160.236	5.251	160.173	5.753		160.209	3.643	159.747	4.101	160.636	6.271	159.767	0		161.062	3.565	160.411	3.779	160.79	4.821	159.234	0.108
	160.276	4.244	160.102	4.622	160.238	5.251	160.177	5.734		160.217	3.658	159.752	4.098	160.641	6.268	159.774	0		161.069	3.583	160.416	3.779	160.792	4.823	159.239	0.108
	160.284	4.263	160.105	4.611	160.239	5.25	160.18	5.715		160.225	3.685	159.758	4.097	160.647	6.265	159.78	0		161.077	3.608	160.42	3.78	160.794	4.824	159.245	0.108
	160.292	4.286	160.109	4.601	160.241	5.25	160.183	5.698		160.233	3.723	159.765	4.099	160.652	6.261	159.786	0		161.084	3.638	160.425	3.783	160.797	4.825	159.25	0.108
	160.3	4.311	160.113	4.593	160.242	5.25	160.186	5.682		160.241	3.762	159.771	4.106	160.657	6.257	159.792	0		161.091	3.671	160.43	3.786	160.799	4.825	159.255	0.108
	160.309	4.339	160.117	4.588	160.244	5.249	160.19	5.668		160.25	3.796	159.777	4.117	160.662	6.252	159.799	0		161.099	3.705	160.435	3.791	160.802	4.824	159.261	0.108
	160.317	4.372	160.121	4.587	160.245	5.249	160.193	5.656		160.258	3.825	159.784	4.13	160.667	6.249	159.805	0		161.106	3.734	160.44	3.796	160.804	4.823	159.266	0.108
	160.325	4.398	160.125	4.587	160.247	5.248	160.196	5.648		160.266	3.857	159.79	4.144	160.672	6.248	159.81	0		161.113	3.757	160.444	3.801	160.807	4.821	159.272	0.108
	160.333	4.423	160.129	4.589	160.248	5.248	160.199	5.641		160.275	3.902	159.796	4.158	160.677	6.247	159.816	0		161.121	3.773	160.449	3.807	160.809	4.819	159.277	0.108
	160.341	4.446	160.133	4.593	160.25	5.247	160.202	5.636		160.283	3.957	159.803	4.176	160.682	6.246	159.822	0		161.128	3.783	160.454	3.813	160.812	4.816	159.282	0.108
	160.349	4.461	160.137	4.6	160.251	5.247	160.205	5.634		160.291	4.015	159.809	4.2	160.687	6.246	159.828	0		161.135	3.79	160.458	3.819	160.814	4.813	159.288	0.108
	160.358	4.473	160.142	4.61	160.252	5.248	160.208	5.632		160.3	4.068	159.815	4.23	160.692	6.246	159.833	0		161.142	3.793	160.463	3.825	160.817	4.81	159.293	0.108
	160.366	4.476	160.146	4.625	160.253	5.248	160.211	5.63		160.308	4.101	159.822	4.264	160.697	6.247	159.839	0		161.15	3.793	160.468	3.832	160.82	4.806	159.298	0.108
	160.374	4.468	160.15	4.643	160.255	5.248	160.214	5.628		160.317	4.122	159.828	4.308	160.701	6.247	159.844	0		161.157	3.792	160.472	3.839	160.822	4.801	159.304	0.108
	160.382	4.461	160.154	4.665	160.256	5.248	160.217	5.624		160.325	4.133	159.835	4.365	160.706	6.248	159.85	0		161.164	3.787	160.477	3.847	160.825	4.797	159.309	0.108
	160.39	4.452	160.159	4.694	160.257	5.248	160.22	5.619		160.333	4.139	159.841	4.431	160.71	6.249	159.855	0		161.171	3.776	160.481	3.854	160.828	4.793	159.314	0.108
	160.398	4.446	160.163	4.73	160.258	5.248	160.223	5.613		160.342	4.143	159.847	4.507	160.715	6.251	159.86	0		161.179	3.757	160.486	3.862	160.83	4.789	159.32	0.108
	160.407	4.44	160.167	4.768	160.259	5.248	160.226	5.606		160.35	4.146	159.854	4.586	160.719	6.254	159.866	0		161.186	3.732	160.49	3.869	160.833	4.785	159.325	0.108
	160.415	4.431	160.171	4.808	160.26	5.248	160.229	5.598		160.359	4.149	159.86	4.664	160.723	6.256	159.871	0		161.193	3.7	160.495	3.876	160.836	4.781	159.33	0.108
	160.423	4.422	160.175	4.842	160.261	5.247	160.231	5.587		160.367	4.151	159.866	4.735	160.728	6.259	159.876	0		161.2	3.663	160.499	3.883	160.838	4.778	159.335	0.108
	160.431	4.407	160.18	4.868	160.262	5.247	160.234	5.574		160.376	4.154	159.873	4.806	160.732	6.261	159.881	0		161.207	3.618	160.504	3.889	160.841	4.774	159.34	0.108
	160.439	4.392	160.184	4.889	160.264	5.246	160.237	5.56		160.384	4.156	159.879	4.881	160.737	6.264	159.886	0		161.215	3.581	160.508	3.896	160.844	4.771	159.346	0.108
	160.448	4.386	160.188	4.907	160.265	5.246	160.24	5.546		160.393	4.157	159.885	4.957	160.741	6.265	159.891	0		161.222	3.549	160.513	3.902	160.846	4.767	159.351	0.109
	160.456	4.389	160.192	4.92	160.266	5.246	160.242	5.528		160.401	4.156	159.892	5.03	160.745	6.266	159.896	0		161.229	3.522	160.517	3.908	160.849	4.763	159.356	0.109
	160.464	4.4	160.196	4.929	160.267	5.245	160.245	5.509		160.409	4.15	159.898	5.096	160.75	6.268	159.901	0		161.236	3.503	160.522	3.914	160.851	4.76	159.361	0.109
	160.472	4.417	160.2	4.933	160.267	5.245	160.247	5.491		160.418	4.135	159.905	5.145	160.754	6.27	159.905	0		161.244	3.489	160.526	3.919	160.854	4.756	159.366	0.109
	160.481	4.439	160.204	4.935	160.268	5.245	160.25	5.474		160.426	4.108	159.911	5.179	160.759	6.273	159.91	0		161.251	3.479	160.531	3.924	160.856	4.753	159.371	0.109
	160.489	4.46	160.208	4.934	160.269	5.245	160.253	5.458		160.435	4.072	159.917	5.2	160.763	6.276	159.915	0		161.258	3.473	160.536	3.929	160.859	4.75	159.376	0.11
	160.497	4.493	160.212	4.928	160.27	5.244	160.255	5.44		160.443	4.038	159.924	5.209	160.767	6.28	159.92	0		161.265	3.472	160.54	3.933	160.862	4.746	159.381	0.11
	160.505	4.529	160.216	4.919	160.271	5.244	160.257	5.423		160.452	4.014	159.93	5.211	160.772	6.284	159.924	0		161.272	3.476	160.545	3.936	160.864	4.743	159.386	0.11
	160.514	4.563	160.22	4.912	160.272	5.243	160.26	5.406		160.46	3.999	159.936	5.209	160.776	6.288	159.929	0		161.28	3.483	160.55	3.939	160.867	4.74	159.391	0.111
	160.522	4.609	160.223	4.905	160.273	5.243	160.262	5.39		160.468	3.989	159.943	5.203	160.781	6.292	159.934	0		161.287	3.492	160.555	3.942	160.869	4.736	159.395	0.111
	160.53	4.657	160.227	4.898	160.274	5.242	160.265	5.374		160.477	3.987	159.949	5.194	160.785	6.296	159.938	0		161.294	3.501	160.561	3.944	160.872	4.732	159.4	0.111
	160.538	4.694	160.231	4.89	160.274	5.242	160.267	5.359		160.485	3.988	159.955	5.183	160.789	6.301	159.942	0		161.301	3.511	160.566	3.945	160.875	4.729	159.404	0.111
	160.547	4.715	160.235	4.883	160.275	5.241	160.269	5.345		160.494	3.991	159.962	5.171	160.794	6.308	159.947	0		161.309	3.521	160.572	3.946	160.877	4.725	159.409	0.112
	160.555	4.724	160.238	4.876	160.276	5.24	160.272	5.332		160.502	3.995	159.968	5.157	160.798	6.315	159.951	0		161.316	3.533	160.577	3.946	160.88	4.722	159.413	0.112
	160.563	4.729	160.242	4.868	160.277	5.24	160.274	5.321		160.511	3.998	159.975	5.138	160.803	6.323	159.956	0		161.323	3.544	160.582	3.946	160.883	4.719	159.417	0.112
	160.571	4.731	160.246	4.86	160.278	5.239	160.276	5.31		160.519	4	159.981	5.114	160.807	6.331	159.96	0		161.331	3.554	160.588	3.945	160.885	4.716	159.422	0.113
	160.58	4.731	160.249	4.85	160.278	5.239	160.278	5.299		160.528	4.002	159.987	5.082	160.811	6.339	159.964	0		161.338	3.563	160.594	3.944	160.888	4.714	159.426	0.113
	160.588	4.731	160.253	4.84	160.279	5.238	160.28	5.29		160.536	4.001	159.994	5.04	160.815	6.348	159.968	0		161.345	3.572	160.599	3.943	160.891	4.711	159.43	0.113
	160.596	4.731	160.256	4.828	160.28	5.238	160.282	5.279		160.545	3.998	160	4.99	160.82	6.356	159.972	0		161.352	3.582	160.605	3.941	160.894	4.709	159.435	0.114
	160.605	4.729	160.26	4.817	160.281	5.237	160.284	5.268		160.553	3.997	160.007	4.936	160.824	6.364	159.976	0		161.36	3.591	160.61	3.939	160.896	4.707	159.439	0.114
	160.613	4.725	160.263	4.806	160.282	5.237	160.286	5.259		160.562	3.998	160.013	4.881	160.828	6.372	159.98	0		161.367	3.6	160.616	3.938	160.899	4.705	159.444	0.114
	160.621	4.716	160.267	4.795	160.282	5.236	160.288	5.25		160.571	4	160.02	4.831	160.832	6.38	159.984	0		161.374	3.611	160.623	3.936	160.902	4.704	159.449	0.115
	160.629	4.694	160.27	4.784	160.283	5.236	160.29	5.243		160.579	3.996	160.027	4.792	160.836	6.388	159.988	0		161.381	3.622	160.63	3.935	160.905	4.702	159.453	0.115
	160.638	4.649	160.274	4.774	160.284	5.236	160.292	5.233		160.588	3.998	160.033	4.761	160.84	6.396	159.992	0		161.389	3.632	160.637	3.934	160.908	4.7	159.458	0.115
	160.646	4.58	160.277	4.767	160.284	5.235	160.294	5.225		160.596	4.01	160.04	4.734	160.844	6.404	159.996	0		161.396	3.64	160.643	3.933	160.911	4.698	159.462	0.116
	160.654	4.514	160.281	4.76	160.285	5.235	160.296	5.218		160.605	4.035	160.047	4.712	160.848	6.411	160	0		161.403	3.648	160.65	3.933	160.914	4.697	159.467	0.116
	160.663	4.457	160.284	4.754	160.286	5.235	160.298	5.21		160.614	4.058	160.054	4.694	160.852	6.418	160.004	0		161.411	3.655	160.657	3.933	160.918	4.695	159.471	0.116
	160.671	4.421	160.288	4.749	160.286	5.234	160.3	5.203		160.622	4.087	160.06	4.677	160.856	6.424	160.008	0		161.418	3.658	160.664	3.935	160.921	4.693	159.476	0.117
	160.679	4.394	160.291	4.746	160.287	5.234	160.301	5.196		160.631	4.124	160.067	4.662	160.86	6.43	160.012	0		161.425	3.66	160.671	3.937	160.924	4.691	159.48	0.117
	160.688	4.38	160.295	4.744	160.288	5.234	160.303	5.19		160.639	4.162	160.074	4.652	160.864	6.435	160.016	0		161.432	3.66	160.678	3.941	160.928	4.688	159.485	0.117
	160.696	4.373	160.298	4.742	160.288	5.233	160.305	5.185		160.647	4.2	160.081	4.646	160.868	6.44	160.02	0		161.44	3.66	160.685	3.944	160.932	4.684	159.49	0.117
	160.704	4.37	160.301	4.741	160.289	5.233	160.306	5.18		160.656	4.235	160.088	4.645	160.871	6.444	160.025	0		161.447	3.661	160.691	3.948	160.936	4.678	159.495	0.117
	160.713	4.369	160.304	4.74	160.289	5.232	160.308	5.176		160.664	4.26	160.094	4.649	160.875	6.448	160.029	0		161.454	3.661	160.698	3.952	160.94	4.672	159.5	0.118
	160.721	4.37	160.307	4.74	160.29	5.232	160.31	5.171		160.673	4.268	160.101	4.658	160.879	6.451	160.033	0		161.462	3.662	160.705	3.956	160.944	4.664	159.505	0.118
	160.73	4.369	160.311	4.741	160.291	5.232	160.311	5.166		160.681	4.269	160.108	4.669	160.882	6.453	160.037	0		161.469	3.663	160.712	3.96	160.947	4.656	159.51	0.118
	160.738	4.371	160.314	4.742	160.291	5.231	160.313	5.16		160.689	4.265	160.115	4.683	160.886	6.456	160.041	0.001		161.476	3.668	160.718	3.965	160.951	4.645	159.515	0.118
	160.746	4.374	160.317	4.744	160.292	5.231	160.314	5.156		160.698	4.262	160.122	4.705	160.889	6.458	160.045	0.002		161.484	3.676	160.725	3.97	160.955	4.634	159.521	0.118
	160.755	4.383	160.32	4.746	160.292	5.231	160.315	5.152		160.706	4.259	160.128	4.731	160.893	6.459	160.049	0.004		161.491	3.685	160.732	3.976	160.959	4.622	159.526	0.118
	160.763	4.398	160.323	4.748	160.293	5.23	160.317	5.148		160.715	4.258	160.135	4.759	160.896	6.461	160.053	0.007		161.498	3.695	160.739	3.982	160.963	4.61	159.532	0.118
	160.771	4.427	160.326	4.751	160.294	5.23	160.318	5.145		160.723	4.258	160.141	4.779	160.899	6.463	160.057	0.012		161.505	3.704	160.745	3.988	160.967	4.598	159.537	0.118
	160.78	4.46	160.329	4.755	160.294	5.23	160.32	5.141		160.731	4.259	160.147	4.795	160.903	6.465	160.061	0.018		161.513	3.712	160.752	3.994	160.971	4.586	159.543	0.118
	160.788	4.502	160.332	4.759	160.295	5.229	160.321	5.138		160.74	4.26	160.153	4.808	160.906	6.466	160.064	0.026		161.52	3.717	160.759	4	160.975	4.575	159.548	0.118
	160.796	4.551	160.335	4.765	160.295	5.229	160.322	5.136		160.748	4.26	160.16	4.822	160.91	6.468	160.068	0.036		161.527	3.72	160.765	4.005	160.979	4.564	159.554	0.118
	160.805	4.618	160.338	4.771	160.296	5.228	160.323	5.133		160.756	4.261	160.166	4.836	160.913	6.469	160.072	0.048		161.535	3.724	160.772	4.01	160.983	4.552	159.56	0.118
	160.813	4.684	160.341	4.778	160.297	5.228	160.325	5.131		160.765	4.263	160.172	4.851	160.916	6.47	160.076	0.061		161.542	3.727	160.779	4.014	160.987	4.54	159.565	0.118
	160.822	4.727	160.344	4.787	160.297	5.227	160.326	5.129		160.773	4.265	160.177	4.861	160.919	6.472	160.08	0.078		161.549	3.729	160.785	4.018	160.992	4.525	159.571	0.118
	160.83	4.749	160.347	4.795	160.298	5.227	160.327	5.127		160.782	4.268	160.183	4.871	160.922	6.474	160.084	0.101		161.556	3.727	160.792	4.022	160.996	4.511	159.577	0.118
	160.838	4.757	160.35	4.804	160.298	5.226	160.328	5.125		160.79	4.271	160.189	4.881	160.925	6.476	160.088	0.131		161.564	3.718	160.798	4.026	161.001	4.496	159.583	0.118
	160.847	4.758	160.353	4.813	160.299	5.225	160.329	5.124		160.799	4.273	160.195	4.888	160.928	6.479	160.092	0.168		161.571	3.705	160.805	4.029	161.005	4.482	159.589	0.118
	160.855	4.753	160.356	4.822	160.3	5.224	160.33	5.123		160.808	4.277	160.2	4.898	160.931	6.481	160.096	0.215		161.578	3.687	160.812	4.032	161.01	4.468	159.595	0.118
	160.864	4.74	160.359	4.831	160.3	5.223	160.331	5.121		160.817	4.279	160.205	4.915	160.934	6.483	160.1	0.273		161.586	3.664	160.818	4.036	161.015	4.455	159.602	0.118
	160.872	4.721	160.362	4.84	160.301	5.222	160.332	5.12		160.825	4.282	160.211	4.936	160.937	6.486	160.104	0.342		161.593	3.64	160.825	4.039	161.019	4.442	159.608	0.118
	160.88	4.704	160.365	4.849	160.302	5.221	160.333	5.12		160.834	4.283	160.216	4.962	160.94	6.489	160.108	0.422		161.6	3.618	160.832	4.043	161.024	4.428	159.615	0.118
	160.889	4.689	160.368	4.858	160.302	5.22	160.334	5.119		160.843	4.285	160.221	4.991	160.943	6.492	160.112	0.516		161.607	3.599	160.838	4.046	161.028	4.415	159.622	0.118
	160.897	4.678	160.37	4.867	160.303	5.219	160.335	5.119		160.852	4.286	160.226	5.025	160.946	6.496	160.116	0.622		161.615	3.588	160.845	4.049	161.033	4.401	159.628	0.118
	160.906	4.669	160.373	4.877	160.304	5.217	160.336	5.118		160.86	4.287	160.231	5.06	160.949	6.499	160.121	0.742		161.622	3.582	160.851	4.054	161.038	4.387	159.635	0.118
	160.914	4.664	160.376	4.888	160.305	5.216	160.337	5.118		160.869	4.285	160.235	5.097	160.951	6.503	160.125	0.877		161.629	3.584	160.858	4.058	161.043	4.372	159.642	0.118
	160.923	4.66	160.379	4.901	160.305	5.214	160.338	5.118		160.878	4.282	160.24	5.13	160.954	6.507	160.129	1.022		161.636	3.59	160.865	4.061	161.049	4.358	159.649	0.118
	160.931	4.653	160.381	4.913	160.306	5.213	160.339	5.118		160.886	4.278	160.245	5.162	160.957	6.512	160.134	1.176		161.644	3.599	160.871	4.065	161.054	4.343	159.656	0.118
	160.939	4.646	160.384	4.925	160.307	5.211	160.34	5.119		160.895	4.268	160.249	5.187	160.959	6.517	160.138	1.337		161.651	3.607	160.878	4.067	161.059	4.329	159.663	0.118
	160.948	4.641	160.387	4.936	160.308	5.209	160.341	5.119		160.904	4.252	160.254	5.207	160.962	6.522	160.143	1.501		161.658	3.612	160.884	4.069	161.064	4.314	159.67	0.118
	160.956	4.638	160.39	4.948	160.309	5.207	160.342	5.12		160.913	4.233	160.258	5.221	160.964	6.528	160.148	1.67		161.666	3.617	160.891	4.071	161.069	4.299	159.678	0.118
	160.965	4.635	160.392	4.959	160.309	5.205	160.343	5.121		160.921	4.214	160.262	5.23	160.967	6.534	160.153	1.839		161.673	3.621	160.898	4.072	161.074	4.284	159.685	0.118
	160.973	4.634	160.395	4.969	160.31	5.203	160.344	5.122		160.93	4.198	160.266	5.235	160.969	6.539	160.158	2.005		161.68	3.624	160.904	4.074	161.079	4.269	159.692	0.118
	160.982	4.633	160.398	4.976	160.311	5.201	160.345	5.123		160.939	4.193	160.271	5.238	160.972	6.545	160.163	2.166		161.687	3.628	160.911	4.074	161.084	4.254	159.699	0.118
	160.99	4.635	160.4	4.983	160.312	5.199	160.346	5.124		160.948	4.205	160.275	5.24	160.974	6.55	160.168	2.321		161.695	3.633	160.917	4.075	161.089	4.239	159.706	0.118
	160.999	4.643	160.403	4.99	160.313	5.197	160.346	5.124		160.956	4.214	160.278	5.241	160.976	6.555	160.174	2.469		161.702	3.639	160.924	4.075	161.095	4.223	159.713	0.118
	161.007	4.658	160.405	4.997	160.314	5.195	160.347	5.125		160.965	4.221	160.282	5.242	160.979	6.561	160.179	2.61		161.709	3.646	160.931	4.075	161.1	4.207	159.721	0.118
	161.016	4.682	160.408	5.004	160.315	5.193	160.348	5.126		160.974	4.223	160.286	5.241	160.981	6.566	160.185	2.748		161.716	3.655	160.937	4.074	161.106	4.191	159.728	0.118
	161.024	4.709	160.411	5.01	160.316	5.19	160.349	5.127		160.983	4.221	160.289	5.241	160.983	6.57	160.19	2.883		161.724	3.663	160.944	4.074	161.112	4.175	159.735	0.118
	161.033	4.729	160.413	5.015	160.317	5.188	160.349	5.128		160.991	4.213	160.293	5.239	160.985	6.575	160.196	3.012		161.731	3.671	160.951	4.073	161.118	4.16	159.742	0.118
	161.041	4.741	160.416	5.02	160.318	5.185	160.35	5.129		161	4.202	160.296	5.238	160.987	6.579	160.202	3.138		161.738	3.68	160.957	4.072	161.123	4.146	159.749	0.118
	161.05	4.752	160.418	5.025	160.319	5.182	160.351	5.13		161.009	4.191	160.299	5.237	160.989	6.584	160.208	3.258		161.745	3.689	160.964	4.072	161.129	4.132	159.756	0.118
	161.058	4.764	160.421	5.03	160.32	5.18	160.352	5.131		161.018	4.187	160.303	5.236	160.991	6.588	160.215	3.373		161.753	3.697	160.971	4.071	161.135	4.118	159.764	0.118
	161.067	4.773	160.424	5.034	160.321	5.177	160.352	5.132		161.027	4.191	160.306	5.234	160.994	6.592	160.221	3.485		161.76	3.706	160.977	4.07	161.14	4.105	159.771	0.118
	161.075	4.781	160.426	5.039	160.322	5.174	160.353	5.133		161.036	4.196	160.309	5.233	160.995	6.595	160.227	3.594		161.767	3.714	160.984	4.069	161.145	4.092	159.778	0.118
	161.084	4.791	160.429	5.044	160.323	5.171	160.354	5.134		161.045	4.204	160.312	5.232	160.997	6.598	160.234	3.698		161.774	3.722	160.991	4.069	161.15	4.08	159.785	0.118
	161.092	4.799	160.431	5.05	160.324	5.168	160.355	5.135		161.053	4.223	160.315	5.231	160.998	6.601	160.24	3.798		161.782	3.727	160.998	4.07	161.156	4.068	159.792	0.118
	161.101	4.804	160.434	5.056	160.326	5.165	160.355	5.136		161.062	4.246	160.318	5.229	161	6.603	160.246	3.894		161.789	3.732	161.004	4.069	161.161	4.057	159.799	0.118
	161.109	4.809	160.437	5.062	160.327	5.162	160.356	5.137		161.07	4.264	160.32	5.228	161.002	6.606	160.253	3.992		161.796	3.735	161.011	4.069	161.166	4.045	159.807	0.118
	161.118	4.813	160.439	5.066	160.328	5.159	160.357	5.138		161.079	4.287	160.323	5.227	161.004	6.609	160.26	4.086		161.803	3.737	161.018	4.069	161.171	4.034	159.814	0.118
	161.126	4.815	160.442	5.071	160.329	5.156	160.357	5.139		161.087	4.31	160.326	5.225	161.006	6.611	160.266	4.176		161.811	3.74	161.024	4.07	161.177	4.022	159.821	0.118
	161.135	4.817	160.445	5.076	160.33	5.153	160.358	5.14		161.096	4.328	160.328	5.224	161.007	6.614	160.273	4.264		161.818	3.745	161.031	4.071	161.182	4.012	159.828	0.118
	161.143	4.814	160.447	5.081	160.332	5.15	160.359	5.141		161.104	4.346	160.331	5.222	161.009	6.616	160.28	4.352		161.825	3.751	161.038	4.072	161.187	4.002	159.835	0.118
	161.152	4.805	160.45	5.086	160.333	5.147	160.36	5.142		161.113	4.364	160.333	5.22	161.011	6.619	160.287	4.439		161.832	3.757	161.045	4.072	161.193	3.994	159.842	0.118
	161.16	4.791	160.452	5.09	160.334	5.144	160.36	5.143		161.121	4.383	160.336	5.218	161.013	6.621	160.294	4.523		161.84	3.76	161.051	4.073	161.198	3.986	159.85	0.118
	161.169	4.778	160.455	5.093	160.335	5.141	160.361	5.144		161.129	4.399	160.338	5.216	161.015	6.623	160.301	4.607		161.847	3.759	161.058	4.073	161.204	3.977	159.857	0.118
	161.177	4.769	160.458	5.096	160.337	5.138	160.361	5.145		161.138	4.412	160.341	5.213	161.016	6.624	160.308	4.691		161.854	3.755	161.065	4.074	161.209	3.969	159.864	0.118
	161.186	4.764	160.46	5.098	160.338	5.135	160.362	5.145		161.146	4.42	160.343	5.21	161.018	6.626	160.315	4.773		161.862	3.747	161.071	4.075	161.215	3.961	159.871	0.118
	161.194	4.76	160.463	5.1	160.34	5.133	160.363	5.146		161.155	4.424	160.345	5.207	161.02	6.627	160.323	4.853		161.869	3.736	161.078	4.075	161.22	3.952	159.878	0.118
	161.203	4.759	160.465	5.1	160.341	5.13	160.363	5.147		161.163	4.423	160.347	5.203	161.021	6.628	160.33	4.932		161.876	3.723	161.085	4.076	161.226	3.945	159.885	0.118
	161.212	4.759	160.468	5.1	160.342	5.127	160.364	5.147		161.172	4.415	160.35	5.198	161.023	6.629	160.338	5.012		161.883	3.71	161.092	4.077	161.231	3.938	159.893	0.118
	161.22	4.76	160.471	5.098	160.344	5.125	160.364	5.148		161.181	4.399	160.352	5.193	161.024	6.629	160.346	5.09		161.891	3.697	161.098	4.078	161.237	3.932	159.9	0.118
	161.229	4.759	160.473	5.094	160.345	5.122	160.365	5.149		161.189	4.373	160.354	5.186	161.026	6.63	160.354	5.167		161.898	3.689	161.105	4.08	161.242	3.926	159.907	0.118
	161.237	4.758	160.476	5.089	160.347	5.12	160.365	5.149		161.198	4.348	160.356	5.177	161.027	6.63	160.362	5.242		161.905	3.682	161.112	4.081	161.248	3.921	159.914	0.118
	161.246	4.754	160.479	5.084	160.348	5.117	160.366	5.15		161.207	4.328	160.359	5.165	161.029	6.631	160.37	5.32		161.913	3.675	161.119	4.082	161.254	3.916	159.921	0.118
	161.254	4.746	160.482	5.079	160.35	5.115	160.366	5.151		161.215	4.311	160.361	5.153	161.03	6.631	160.379	5.395		161.92	3.669	161.125	4.084	161.259	3.912	159.928	0.118
	161.263	4.733	160.484	5.074	160.351	5.114	160.367	5.151		161.224	4.3	160.363	5.142	161.031	6.631	160.388	5.471		161.927	3.665	161.132	4.087	161.265	3.907	159.936	0.118
	161.272	4.728	160.487	5.068	160.353	5.112	160.367	5.152		161.233	4.295	160.366	5.129	161.033	6.631	160.397	5.544		161.935	3.662	161.139	4.091	161.27	3.903	159.943	0.118
	161.28	4.732	160.49	5.061	160.354	5.112	160.368	5.153		161.242	4.294	160.368	5.115	161.034	6.631	160.405	5.616		161.942	3.662	161.146	4.096	161.275	3.898	159.95	0.118
	161.289	4.749	160.493	5.053	160.356	5.111	160.369	5.153		161.251	4.296	160.37	5.102	161.035	6.631	160.414	5.684		161.949	3.663	161.152	4.102	161.28	3.894	159.957	0.118
	161.297	4.769	160.496	5.046	160.357	5.111	160.369	5.154		161.259	4.302	160.372	5.087	161.036	6.631	160.423	5.746		161.957	3.664	161.159	4.109	161.286	3.89	159.964	0.118
	161.306	4.782	160.498	5.038	160.359	5.111	160.37	5.154		161.268	4.31	160.374	5.072	161.038	6.63	160.432	5.804		161.964	3.665	161.166	4.116	161.291	3.885	159.971	0.118
	161.315	4.791	160.501	5.027	160.361	5.111	160.37	5.155		161.277	4.321	160.376	5.058	161.039	6.63	160.441	5.859		161.971	3.667	161.173	4.126	161.296	3.881	159.979	0.118
	161.323	4.797	160.504	5.015	160.362	5.112	160.371	5.155		161.286	4.332	160.378	5.043	161.04	6.63	160.45	5.909		161.979	3.669	161.179	4.137	161.301	3.878	159.986	0.118
	161.332	4.799	160.507	5.004	160.364	5.113	160.371	5.156		161.294	4.347	160.38	5.027	161.041	6.63	160.459	5.957		161.986	3.67	161.186	4.149	161.307	3.874	159.993	0.118
	161.34	4.801	160.51	4.992	160.366	5.115	160.372	5.157		161.303	4.364	160.382	5.012	161.042	6.629	160.468	6		161.993	3.67	161.193	4.159	161.312	3.872	160	0.118
	161.349	4.803	160.513	4.98	160.368	5.117	160.372	5.157		161.312	4.387	160.384	4.997	161.043	6.629	160.477	6.041		162.001	3.671	161.2	4.168	161.317	3.869	160.008	0.118
	161.358	4.806	160.516	4.968	160.369	5.119	160.373	5.158		161.32	4.411	160.386	4.982	161.044	6.628	160.486	6.08		162.008	3.673	161.207	4.176	161.323	3.866	160.015	0.118
	161.366	4.811	160.519	4.959	160.371	5.122	160.373	5.159		161.329	4.438	160.388	4.968	161.045	6.628	160.495	6.121		162.015	3.677	161.214	4.183	161.328	3.861	160.023	0.118
	161.375	4.818	160.522	4.951	160.373	5.126	160.374	5.159		161.338	4.467	160.39	4.953	161.046	6.627	160.504	6.163		162.023	3.682	161.22	4.19	161.334	3.855	160.03	0.118
	161.383	4.828	160.525	4.945	160.375	5.13	160.375	5.16		161.346	4.496	160.392	4.939	161.047	6.627	160.513	6.205		162.03	3.689	161.227	4.197	161.34	3.849	160.038	0.118
	161.392	4.842	160.528	4.94	160.376	5.135	160.375	5.161		161.355	4.516	160.394	4.925	161.048	6.626	160.522	6.247		162.038	3.696	161.234	4.203	161.346	3.843	160.046	0.118
	161.401	4.861	160.531	4.937	160.378	5.141	160.376	5.161		161.363	4.528	160.396	4.911	161.049	6.625	160.531	6.289		162.045	3.704	161.241	4.209	161.351	3.834	160.053	0.118
	161.409	4.879	160.534	4.936	160.38	5.148	160.376	5.162		161.372	4.535	160.398	4.898	161.05	6.624	160.54	6.331		162.052	3.712	161.248	4.213	161.357	3.825	160.061	0.118
	161.418	4.894	160.538	4.935	160.382	5.155	160.377	5.163		161.381	4.541	160.4	4.885	161.051	6.623	160.549	6.372		162.06	3.721	161.255	4.216	161.362	3.816	160.069	0.118
	161.427	4.902	160.541	4.935	160.384	5.163	160.377	5.163		161.389	4.545	160.403	4.873	161.052	6.622	160.557	6.41		162.067	3.731	161.262	4.217	161.368	3.807	160.076	0.118
	161.435	4.905	160.544	4.935	160.386	5.169	160.378	5.164		161.398	4.548	160.405	4.862	161.053	6.621	160.565	6.443		162.074	3.742	161.269	4.216	161.373	3.799	160.084	0.118
	161.444	4.906	160.547	4.937	160.388	5.177	160.378	5.165		161.406	4.551	160.407	4.851	161.054	6.62	160.573	6.474		162.082	3.756	161.275	4.211	161.378	3.791	160.092	0.118
	161.452	4.906	160.551	4.94	160.39	5.185	160.379	5.165		161.415	4.554	160.409	4.841	161.055	6.619	160.58	6.504		162.089	3.77	161.282	4.203	161.384	3.785	160.1	0.118
	161.461	4.905	160.554	4.943	160.392	5.195	160.38	5.166		161.424	4.556	160.412	4.832	161.056	6.619	160.588	6.536		162.097	3.783	161.289	4.192	161.389	3.778	160.107	0.118
	161.47	4.904	160.557	4.948	160.394	5.206	160.38	5.167		161.433	4.557	160.414	4.822	161.057	6.618	160.596	6.571		162.104	3.792	161.296	4.18	161.394	3.771	160.115	0.118
	161.478	4.901	160.561	4.953	160.396	5.217	160.381	5.167		161.441	4.555	160.416	4.814	161.058	6.617	160.605	6.61		162.111	3.796	161.303	4.165	161.399	3.763	160.123	0.118
	161.487	4.896	160.564	4.958	160.398	5.229	160.382	5.168		161.45	4.549	160.418	4.806	161.058	6.616	160.614	6.651		162.119	3.797	161.31	4.146	161.404	3.756	160.131	0.118
	161.496	4.892	160.567	4.963	160.4	5.242	160.383	5.169		161.459	4.537	160.421	4.8	161.059	6.615	160.624	6.691		162.126	3.794	161.317	4.127	161.409	3.749	160.138	0.118
	161.504	4.89	160.571	4.967	160.402	5.256	160.383	5.169		161.468	4.515	160.423	4.794	161.06	6.614	160.633	6.731		162.134	3.787	161.324	4.105	161.415	3.741	160.146	0.118
	161.513	4.889	160.574	4.97	160.404	5.271	160.384	5.17		161.476	4.492	160.425	4.789	161.061	6.613	160.643	6.771		162.141	3.78	161.331	4.079	161.42	3.733	160.154	0.118
	161.522	4.888	160.578	4.973	160.406	5.287	160.385	5.17		161.485	4.47	160.427	4.784	161.062	6.613	160.653	6.813		162.148	3.772	161.338	4.053	161.425	3.727	160.162	0.118
	161.53	4.889	160.581	4.975	160.408	5.305	160.385	5.171		161.494	4.451	160.429	4.78	161.062	6.612	160.662	6.855		162.156	3.764	161.345	4.027	161.43	3.72	160.169	0.118
	161.539	4.89	160.585	4.976	160.41	5.323	160.386	5.171		161.502	4.44	160.431	4.776	161.063	6.611	160.672	6.898		162.163	3.757	161.352	3.997	161.436	3.713	160.177	0.118
	161.548	4.891	160.589	4.977	160.412	5.341	160.387	5.171		161.511	4.433	160.433	4.773	161.064	6.61	160.681	6.94		162.171	3.751	161.359	3.967	161.441	3.706	160.185	0.118
	161.557	4.893	160.592	4.977	160.415	5.359	160.388	5.172		161.52	4.429	160.435	4.771	161.065	6.61	160.691	6.975		162.178	3.746	161.365	3.939	161.446	3.7	160.193	0.118
	161.565	4.894	160.596	4.978	160.417	5.377	160.389	5.172		161.529	4.427	160.437	4.77	161.065	6.609	160.701	7.006		162.186	3.739	161.372	3.914	161.451	3.694	160.201	0.118
	161.574	4.896	160.599	4.983	160.419	5.392	160.39	5.172		161.538	4.426	160.44	4.768	161.066	6.608	160.71	7.035		162.193	3.732	161.379	3.894	161.457	3.688	160.209	0.118
	161.583	4.9	160.603	4.991	160.421	5.407	160.39	5.172		161.547	4.424	160.442	4.767	161.067	6.608	160.72	7.056		162.2	3.723	161.386	3.876	161.462	3.683	160.217	0.118
	161.591	4.904	160.607	4.997	160.423	5.42	160.391	5.173		161.555	4.422	160.444	4.767	161.068	6.607	160.73	7.073		162.208	3.716	161.393	3.86	161.467	3.678	160.225	0.118
	161.6	4.909	160.611	5.004	160.426	5.432	160.392	5.173		161.564	4.417	160.447	4.767	161.068	6.606	160.739	7.087		162.215	3.711	161.4	3.845	161.473	3.674	160.233	0.118
	161.609	4.915	160.615	5.014	160.428	5.442	160.393	5.173		161.573	4.411	160.449	4.769	161.069	6.605	160.749	7.098		162.223	3.707	161.407	3.834	161.478	3.671	160.241	0.118
	161.617	4.923	160.618	5.023	160.43	5.452	160.394	5.173		161.582	4.403	160.452	4.772	161.07	6.604	160.758	7.104		162.23	3.705	161.414	3.83	161.484	3.668	160.249	0.118
	161.626	4.931	160.622	5.032	160.433	5.46	160.395	5.174		161.591	4.396	160.455	4.776	161.07	6.604	160.768	7.106		162.237	3.705	161.421	3.828	161.489	3.666	160.257	0.118
	161.635	4.938	160.626	5.042	160.435	5.467	160.396	5.174		161.6	4.393	160.458	4.783	161.071	6.603	160.777	7.109		162.245	3.707	161.428	3.83	161.495	3.664	160.265	0.118
	161.644	4.94	160.63	5.051	160.437	5.473	160.397	5.174		161.609	4.394	160.461	4.791	161.072	6.602	160.786	7.118		162.252	3.708	161.435	3.835	161.5	3.662	160.273	0.118
	161.652	4.937	160.634	5.061	160.44	5.476	160.398	5.174		161.618	4.398	160.464	4.802	161.072	6.601	160.795	7.128		162.26	3.71	161.442	3.842	161.505	3.659	160.281	0.118
	161.661	4.931	160.638	5.069	160.442	5.478	160.399	5.174		161.627	4.407	160.467	4.816	161.073	6.6	160.804	7.137		162.267	3.711	161.449	3.854	161.51	3.657	160.29	0.118
	161.67	4.925	160.643	5.077	160.444	5.479	160.4	5.174		161.635	4.416	160.47	4.833	161.074	6.599	160.812	7.147		162.274	3.709	161.456	3.866	161.515	3.655	160.298	0.118
	161.679	4.92	160.647	5.083	160.447	5.478	160.401	5.174		161.644	4.426	160.474	4.851	161.074	6.599	160.821	7.158		162.282	3.707	161.463	3.879	161.52	3.653	160.306	0.118
	161.687	4.915	160.651	5.084	160.449	5.478	160.402	5.174		161.653	4.442	160.477	4.87	161.075	6.598	160.829	7.172		162.289	3.703	161.47	3.892	161.526	3.652	160.314	0.118
	161.696	4.912	160.655	5.085	160.451	5.476	160.403	5.174		161.662	4.467	160.481	4.89	161.076	6.597	160.837	7.185		162.296	3.698	161.477	3.906	161.531	3.65	160.323	0.118
	161.705	4.911	160.659	5.09	160.454	5.475	160.404	5.174		161.671	4.492	160.484	4.911	161.076	6.596	160.845	7.198		162.304	3.693	161.485	3.92	161.536	3.649	160.331	0.118
	161.714	4.911	160.664	5.096	160.456	5.472	160.405	5.174		161.68	4.521	160.488	4.935	161.077	6.595	160.853	7.211		162.311	3.689	161.492	3.936	161.541	3.647	160.339	0.118
	161.722	4.911	160.668	5.101	160.459	5.47	160.406	5.174		161.689	4.55	160.492	4.959	161.077	6.594	160.861	7.222		162.319	3.686	161.499	3.954	161.547	3.646	160.347	0.118
	161.731	4.913	160.673	5.108	160.461	5.466	160.407	5.174		161.698	4.57	160.495	4.985	161.078	6.593	160.868	7.233		162.326	3.684	161.506	3.975	161.552	3.644	160.356	0.118
	161.74	4.915	160.677	5.117	160.464	5.462	160.408	5.174		161.707	4.581	160.499	5.011	161.079	6.592	160.876	7.236		162.333	3.684	161.513	3.997	161.556	3.643	160.364	0.118
	161.749	4.918	160.682	5.128	160.466	5.457	160.409	5.173		161.715	4.588	160.502	5.037	161.079	6.591	160.883	7.24		162.341	3.684	161.521	4.022	161.56	3.643	160.372	0.118
	161.758	4.923	160.686	5.14	160.469	5.452	160.41	5.173		161.724	4.593	160.506	5.064	161.08	6.59	160.89	7.242		162.348	3.687	161.528	4.048	161.564	3.642	160.381	0.118
	161.766	4.928	160.691	5.153	160.471	5.447	160.411	5.173		161.733	4.598	160.509	5.091	161.08	6.589	160.898	7.243		162.356	3.692	161.535	4.073	161.568	3.641	160.389	0.118
	161.775	4.934	160.695	5.165	160.474	5.441	160.412	5.172		161.742	4.603	160.513	5.117	161.081	6.588	160.905	7.243		162.363	3.697	161.542	4.094	161.572	3.64	160.397	0.118
	161.784	4.94	160.7	5.179	160.476	5.435	160.414	5.172		161.751	4.608	160.516	5.143	161.081	6.587	160.912	7.242		162.37	3.701	161.55	4.115	161.576	3.639	160.406	0.118
	161.793	4.947	160.705	5.193	160.479	5.428	160.415	5.171		161.76	4.614	160.52	5.17	161.082	6.587	160.918	7.24		162.378	3.705	161.557	4.133	161.579	3.638	160.414	0.118
	161.801	4.956	160.71	5.208	160.481	5.422	160.416	5.171		161.769	4.62	160.523	5.199	161.082	6.586	160.924	7.238		162.385	3.708	161.564	4.145	161.583	3.637	160.422	0.118
	161.81	4.967	160.715	5.222	160.484	5.416	160.417	5.17		161.778	4.625	160.527	5.228	161.083	6.585	160.931	7.236		162.393	3.711	161.572	4.152	161.588	3.636	160.431	0.118
	161.819	4.979	160.72	5.236	160.486	5.409	160.419	5.17		161.787	4.628	160.53	5.257	161.083	6.584	160.937	7.235		162.4	3.714	161.579	4.153	161.592	3.635	160.439	0.118
	161.828	4.99	160.725	5.247	160.489	5.403	160.42	5.169		161.796	4.63	160.534	5.287	161.084	6.583	160.943	7.234		162.407	3.715	161.586	4.153	161.596	3.634	160.448	0.118
	161.837	5	160.73	5.26	160.491	5.396	160.421	5.169		161.804	4.631	160.537	5.318	161.085	6.582	160.95	7.233		162.415	3.716	161.594	4.149	161.601	3.632	160.456	0.118
	161.845	5.006	160.735	5.273	160.494	5.389	160.422	5.168		161.813	4.632	160.54	5.347	161.085	6.581	160.956	7.232		162.422	3.715	161.601	4.144	161.605	3.631	160.465	0.118
	161.854	5.011	160.74	5.285	160.497	5.383	160.424	5.168		161.822	4.632	160.544	5.374	161.086	6.58	160.962	7.231		162.43	3.713	161.608	4.139	161.61	3.629	160.473	0.118
	161.863	5.015	160.745	5.3	160.499	5.376	160.425	5.167		161.831	4.632	160.547	5.397	161.086	6.579	160.968	7.23		162.437	3.71	161.616	4.133	161.615	3.627	160.482	0.118
	161.872	5.017	160.751	5.319	160.502	5.37	160.426	5.167		161.84	4.633	160.551	5.416	161.087	6.578	160.975	7.228		162.444	3.707	161.623	4.126	161.619	3.625	160.49	0.118
	161.881	5.018	160.756	5.338	160.504	5.363	160.428	5.167		161.849	4.633	160.554	5.431	161.087	6.577	160.981	7.225		162.452	3.702	161.63	4.12	161.624	3.624	160.499	0.118
	161.89	5.017	160.761	5.354	160.507	5.357	160.429	5.166		161.858	4.633	160.558	5.444	161.088	6.576	160.987	7.223		162.459	3.698	161.638	4.113	161.629	3.621	160.508	0.118
	161.898	5.017	160.767	5.369	160.51	5.35	160.43	5.166		161.867	4.63	160.561	5.455	161.088	6.576	160.994	7.221		162.467	3.692	161.645	4.108	161.634	3.619	160.516	0.118
	161.907	5.016	160.773	5.381	160.512	5.344	160.432	5.166		161.876	4.625	160.565	5.461	161.089	6.575	161	7.217		162.474	3.685	161.652	4.102	161.639	3.617	160.525	0.118
	161.916	5.017	160.778	5.392	160.515	5.338	160.433	5.166		161.884	4.617	160.568	5.464	161.089	6.574	161.007	7.212		162.481	3.677	161.66	4.097	161.644	3.614	160.533	0.118
	161.925	5.019	160.784	5.405	160.518	5.331	160.435	5.166		161.893	4.608	160.572	5.467	161.09	6.573	161.014	7.205		162.489	3.67	161.667	4.091	161.65	3.611	160.542	0.118
	161.934	5.022	160.79	5.414	160.52	5.326	160.436	5.167		161.902	4.601	160.575	5.469	161.09	6.572	161.02	7.197		162.496	3.664	161.674	4.086	161.655	3.607	160.551	0.118
	161.943	5.025	160.796	5.424	160.523	5.32	160.438	5.167		161.911	4.595	160.579	5.47	161.091	6.571	161.027	7.189		162.504	3.66	161.682	4.081	161.661	3.603	160.559	0.118
	161.951	5.029	160.801	5.431	160.526	5.314	160.439	5.168		161.92	4.593	160.582	5.47	161.092	6.57	161.033	7.18		162.511	3.66	161.689	4.077	161.666	3.598	160.568	0.118
	161.96	5.034	160.807	5.433	160.528	5.308	160.441	5.169		161.929	4.593	160.585	5.47	161.092	6.57	161.038	7.169		162.519	3.66	161.697	4.072	161.671	3.594	160.577	0.118
	161.969	5.038	160.813	5.435	160.531	5.302	160.442	5.17		161.938	4.593	160.589	5.47	161.093	6.569	161.044	7.156		162.526	3.66	161.704	4.067	161.676	3.589	160.585	0.118
	161.978	5.041	160.819	5.435	160.534	5.296	160.444	5.171		161.947	4.595	160.592	5.468	161.093	6.568	161.05	7.142		162.533	3.661	161.711	4.063	161.682	3.584	160.593	0.118
	161.987	5.046	160.826	5.431	160.537	5.291	160.445	5.172		161.956	4.596	160.596	5.467	161.094	6.567	161.056	7.129		162.541	3.665	161.719	4.058	161.687	3.578	160.601	0.118
	161.996	5.051	160.832	5.427	160.539	5.285	160.447	5.173		161.964	4.599	160.599	5.465	161.094	6.566	161.062	7.116		162.548	3.671	161.726	4.053	161.691	3.572	160.608	0.118
	162.005	5.057	160.838	5.421	160.542	5.281	160.448	5.174		161.973	4.601	160.603	5.463	161.095	6.565	161.067	7.104		162.556	3.679	161.734	4.048	161.696	3.567	160.616	0.118
	162.014	5.065	160.844	5.415	160.545	5.276	160.45	5.175		161.982	4.603	160.606	5.461	161.096	6.564	161.073	7.091		162.563	3.687	161.741	4.043	161.701	3.561	160.623	0.118
	162.022	5.072	160.85	5.411	160.548	5.272	160.452	5.177		161.991	4.605	160.61	5.458	161.096	6.563	161.079	7.079		162.571	3.694	161.749	4.038	161.706	3.556	160.63	0.118
	162.031	5.079	160.857	5.409	160.55	5.267	160.453	5.179		162	4.608	160.613	5.455	161.097	6.562	161.085	7.066		162.578	3.698	161.756	4.034	161.711	3.55	160.637	0.118
	162.04	5.083	160.863	5.409	160.553	5.263	160.455	5.18		162.009	4.611	160.617	5.451	161.097	6.56	161.091	7.053		162.585	3.701	161.763	4.03	161.715	3.543	160.643	0.118
	162.049	5.086	160.869	5.41	160.556	5.258	160.456	5.182		162.018	4.615	160.621	5.446	161.098	6.559	161.097	7.038		162.593	3.703	161.771	4.026	161.72	3.536	160.65	0.118
	162.058	5.089	160.876	5.412	160.559	5.253	160.458	5.184		162.028	4.618	160.624	5.44	161.099	6.558	161.103	7.019		162.6	3.707	161.778	4.023	161.725	3.527	160.656	0.118
	162.067	5.092	160.882	5.415	160.561	5.247	160.46	5.187		162.037	4.622	160.628	5.432	161.099	6.557	161.109	6.996		162.608	3.713	161.786	4.02	161.73	3.518	160.662	0.118
	162.076	5.094	160.889	5.418	160.564	5.24	160.461	5.189		162.046	4.625	160.632	5.423	161.1	6.556	161.115	6.969		162.615	3.72	161.793	4.017	161.735	3.508	160.668	0.118
	162.085	5.097	160.896	5.423	160.567	5.233	160.463	5.19		162.055	4.628	160.636	5.411	161.101	6.554	161.121	6.939		162.623	3.727	161.801	4.015	161.74	3.499	160.674	0.118
	162.094	5.099	160.902	5.429	160.57	5.226	160.465	5.192		162.064	4.632	160.639	5.397	161.102	6.553	161.127	6.903		162.63	3.733	161.808	4.012	161.744	3.488	160.68	0.118
	162.103	5.102	160.909	5.436	160.573	5.218	160.467	5.194		162.073	4.638	160.643	5.382	161.102	6.552	161.133	6.865		162.638	3.739	161.816	4.01	161.749	3.476	160.686	0.118
	162.111	5.105	160.916	5.444	160.575	5.211	160.468	5.196		162.083	4.646	160.647	5.367	161.103	6.55	161.139	6.825		162.645	3.743	161.823	4.007	161.754	3.463	160.693	0.118
	162.12	5.107	160.923	5.456	160.578	5.202	160.47	5.197		162.092	4.655	160.651	5.349	161.104	6.549	161.145	6.788		162.652	3.747	161.831	4.004	161.759	3.449	160.699	0.118
	162.129	5.109	160.93	5.471	160.581	5.193	160.472	5.199		162.101	4.666	160.654	5.331	161.105	6.548	161.151	6.752		162.66	3.749	161.838	4	161.764	3.433	160.705	0.118
	162.138	5.111	160.936	5.491	160.584	5.186	160.474	5.2		162.11	4.679	160.658	5.313	161.106	6.547	161.156	6.715		162.667	3.751	161.846	3.997	161.769	3.412	160.711	0.118
	162.147	5.111	160.943	5.511	160.587	5.181	160.476	5.202		162.119	4.69	160.662	5.296	161.107	6.546	161.162	6.678		162.675	3.752	161.853	3.994	161.775	3.389	160.718	0.118
	162.156	5.111	160.95	5.529	160.589	5.177	160.477	5.204		162.128	4.699	160.665	5.28	161.108	6.544	161.167	6.64		162.682	3.752	161.861	3.99	161.78	3.363	160.724	0.118
	162.165	5.111	160.957	5.542	160.592	5.174	160.479	5.206		162.138	4.705	160.669	5.265	161.108	6.543	161.172	6.603		162.69	3.751	161.868	3.987	161.785	3.337	160.731	0.118
	162.174	5.11	160.964	5.55	160.595	5.172	160.481	5.208		162.147	4.709	160.673	5.253	161.109	6.542	161.177	6.562		162.697	3.746	161.875	3.984	161.79	3.311	160.739	0.118
	162.183	5.11	160.97	5.555	160.598	5.169	160.483	5.211		162.156	4.713	160.677	5.24	161.11	6.541	161.183	6.518		162.704	3.737	161.883	3.981	161.795	3.283	160.746	0.118
	162.192	5.11	160.977	5.559	160.601	5.166	160.485	5.213		162.165	4.716	160.68	5.226	161.111	6.539	161.188	6.476		162.712	3.725	161.89	3.978	161.8	3.251	160.754	0.118
	162.201	5.111	160.984	5.561	160.603	5.165	160.487	5.216		162.174	4.719	160.684	5.213	161.112	6.538	161.193	6.435		162.719	3.709	161.898	3.976	161.805	3.218	160.762	0.118
	162.21	5.111	160.991	5.562	160.606	5.165	160.489	5.22		162.183	4.722	160.688	5.201	161.113	6.537	161.198	6.398		162.727	3.692	161.906	3.973	161.81	3.186	160.77	0.118
	162.219	5.112	160.997	5.559	160.609	5.168	160.49	5.224		162.193	4.726	160.692	5.19	161.114	6.536	161.203	6.361		162.734	3.676	161.913	3.971	161.815	3.156	160.779	0.118
	162.228	5.114	161.004	5.553	160.612	5.171	160.492	5.229		162.202	4.729	160.695	5.18	161.115	6.535	161.208	6.325		162.742	3.657	161.921	3.969	161.82	3.129	160.787	0.118
	162.237	5.117	161.011	5.541	160.615	5.173	160.494	5.233		162.211	4.732	160.699	5.17	161.116	6.533	161.213	6.291		162.749	3.638	161.928	3.967	161.825	3.104	160.796	0.118
	162.246	5.12	161.018	5.527	160.618	5.173	160.496	5.24		162.22	4.736	160.703	5.161	161.117	6.532	161.218	6.258		162.757	3.621	161.936	3.965	161.83	3.086	160.804	0.118
	162.255	5.124	161.024	5.51	160.62	5.171	160.498	5.245		162.229	4.739	160.707	5.152	161.118	6.531	161.223	6.225		162.764	3.604	161.943	3.963	161.834	3.069	160.813	0.118
	162.263	5.128	161.031	5.493	160.623	5.171	160.5	5.251		162.239	4.743	160.711	5.144	161.119	6.53	161.228	6.192		162.771	3.592	161.951	3.961	161.839	3.049	160.821	0.118
	162.272	5.133	161.038	5.478	160.626	5.169	160.502	5.257		162.248	4.746	160.715	5.138	161.12	6.529	161.233	6.161		162.779	3.581	161.958	3.959	161.844	3.03	160.83	0.118
	162.281	5.138	161.045	5.465	160.629	5.168	160.504	5.265		162.257	4.749	160.718	5.134	161.121	6.527	161.238	6.133		162.786	3.57	161.966	3.957	161.849	3.011	160.838	0.118
	162.29	5.143	161.052	5.455	160.632	5.166	160.506	5.272		162.266	4.751	160.722	5.131	161.122	6.526	161.243	6.107		162.794	3.56	161.973	3.955	161.854	2.991	160.847	0.118
	162.299	5.146	161.058	5.448	160.634	5.16	160.508	5.279		162.275	4.753	160.725	5.131	161.123	6.525	161.249	6.083		162.801	3.551	161.981	3.953	161.858	2.97	160.855	0.118
	162.308	5.148	161.065	5.446	160.637	5.154	160.51	5.287		162.284	4.755	160.729	5.13	161.125	6.524	161.255	6.064		162.809	3.544	161.988	3.952	161.863	2.955	160.864	0.118
	162.317	5.149	161.072	5.449	160.64	5.148	160.512	5.295		162.294	4.755	160.733	5.13	161.126	6.523	161.261	6.048		162.816	3.538	161.996	3.95	161.868	2.942	160.872	0.118
	162.326	5.15	161.079	5.457	160.643	5.14	160.514	5.304		162.303	4.753	160.737	5.132	161.127	6.522	161.267	6.039		162.824	3.534	162.003	3.948	161.873	2.931	160.881	0.118
	162.335	5.151	161.086	5.465	160.645	5.133	160.516	5.313		162.312	4.749	160.741	5.137	161.128	6.521	161.272	6.034		162.831	3.531	162.011	3.947	161.878	2.918	160.889	0.118
	162.344	5.152	161.093	5.471	160.648	5.126	160.519	5.322		162.321	4.746	160.746	5.143	161.129	6.52	161.278	6.029		162.839	3.53	162.018	3.946	161.883	2.902	160.897	0.118
	162.353	5.154	161.1	5.471	160.65	5.119	160.521	5.332		162.331	4.744	160.75	5.151	161.13	6.518	161.283	6.026		162.846	3.528	162.026	3.944	161.888	2.883	160.906	0.118
	162.362	5.156	161.107	5.47	160.653	5.113	160.523	5.341		162.34	4.743	160.755	5.161	161.132	6.517	161.288	6.023		162.854	3.528	162.033	3.943	161.893	2.864	160.914	0.118
	162.371	5.158	161.114	5.469	160.655	5.106	160.525	5.35		162.349	4.743	160.759	5.172	161.133	6.516	161.292	6.022		162.861	3.53	162.041	3.941	161.898	2.847	160.923	0.118
	162.38	5.16	161.121	5.466	160.657	5.099	160.527	5.359		162.359	4.744	160.764	5.183	161.134	6.515	161.297	6.022		162.869	3.532	162.048	3.94	161.903	2.835	160.931	0.118
	162.389	5.162	161.127	5.461	160.659	5.091	160.529	5.368		162.368	4.746	160.768	5.196	161.135	6.514	161.301	6.023		162.876	3.536	162.056	3.939	161.908	2.827	160.939	0.118
	162.398	5.164	161.134	5.462	160.661	5.083	160.531	5.377		162.377	4.748	160.773	5.211	161.137	6.513	161.306	6.024		162.884	3.54	162.063	3.937	161.913	2.822	160.948	0.118
	162.408	5.166	161.141	5.467	160.664	5.075	160.533	5.387		162.386	4.751	160.778	5.231	161.138	6.512	161.31	6.027		162.891	3.548	162.071	3.936	161.918	2.819	160.956	0.118
	162.417	5.168	161.148	5.475	160.666	5.067	160.536	5.398		162.396	4.753	160.782	5.254	161.139	6.511	161.314	6.029		162.899	3.559	162.079	3.935	161.923	2.817	160.964	0.118
	162.426	5.17	161.154	5.484	160.668	5.06	160.538	5.41		162.405	4.755	160.787	5.28	161.141	6.51	161.318	6.032		162.906	3.572	162.086	3.933	161.928	2.811	160.973	0.118
	162.435	5.172	161.161	5.491	160.67	5.051	160.54	5.422		162.414	4.757	160.792	5.31	161.142	6.51	161.322	6.035		162.914	3.585	162.094	3.932	161.933	2.806	160.981	0.118
	162.444	5.175	161.168	5.501	160.672	5.042	160.542	5.436		162.424	4.759	160.797	5.338	161.143	6.509	161.325	6.038		162.921	3.597	162.101	3.93	161.938	2.809	160.989	0.118
	162.453	5.177	161.176	5.516	160.674	5.034	160.544	5.45		162.433	4.761	160.801	5.362	161.145	6.509	161.329	6.04		162.929	3.606	162.109	3.929	161.943	2.821	160.998	0.118
	162.462	5.179	161.183	5.53	160.676	5.025	160.547	5.465		162.442	4.764	160.806	5.378	161.146	6.508	161.332	6.043		162.937	3.615	162.116	3.927	161.948	2.839	161.006	0.118
	162.471	5.181	161.191	5.543	160.679	5.015	160.549	5.481		162.451	4.768	160.811	5.39	161.147	6.508	161.336	6.045		162.944	3.623	162.124	3.926	161.953	2.863	161.014	0.118
	162.48	5.182	161.199	5.555	160.681	5.005	160.551	5.497		162.461	4.771	160.816	5.394	161.149	6.508	161.339	6.048		162.952	3.63	162.131	3.925	161.958	2.89	161.023	0.118
	162.489	5.184	161.206	5.566	160.684	4.995	160.553	5.514		162.47	4.775	160.82	5.391	161.15	6.509	161.342	6.05		162.959	3.638	162.139	3.923	161.963	2.915	161.031	0.118
	162.498	5.185	161.214	5.581	160.686	4.984	160.555	5.532		162.479	4.781	160.825	5.387	161.152	6.509	161.345	6.052		162.967	3.647	162.147	3.922	161.967	2.94	161.039	0.118
	162.507	5.188	161.222	5.602	160.689	4.973	160.558	5.55		162.489	4.788	160.829	5.382	161.153	6.51	161.349	6.054		162.974	3.66	162.154	3.921	161.972	2.968	161.048	0.118
	162.516	5.191	161.229	5.63	160.691	4.962	160.56	5.569		162.498	4.796	160.834	5.376	161.155	6.511	161.352	6.056		162.982	3.677	162.162	3.92	161.977	3.005	161.056	0.118
	162.525	5.194	161.237	5.659	160.694	4.951	160.562	5.588		162.507	4.803	160.838	5.37	161.156	6.513	161.355	6.057		162.99	3.698	162.169	3.92	161.982	3.044	161.064	0.118
	162.534	5.198	161.245	5.688	160.696	4.94	160.565	5.607		162.517	4.809	160.843	5.362	161.158	6.514	161.357	6.058		162.997	3.719	162.177	3.919	161.987	3.085	161.073	0.118
	162.543	5.201	161.252	5.71	160.699	4.929	160.567	5.627		162.526	4.813	160.847	5.356	161.159	6.515	161.36	6.06		163.005	3.737	162.185	3.919	161.992	3.125	161.081	0.118
	162.552	5.204	161.26	5.725	160.701	4.918	160.569	5.648		162.535	4.815	160.851	5.349	161.161	6.517	161.363	6.061		163.012	3.75	162.192	3.919	161.997	3.159	161.089	0.118
	162.561	5.207	161.268	5.734	160.703	4.907	160.572	5.668		162.544	4.818	160.855	5.342	161.162	6.519	161.366	6.061		163.02	3.758	162.2	3.919	162.002	3.189	161.098	0.118
	162.571	5.21	161.275	5.741	160.706	4.897	160.574	5.687		162.554	4.819	160.859	5.336	161.164	6.522	161.368	6.062		163.027	3.76	162.207	3.92	162.006	3.217	161.106	0.118
	162.58	5.213	161.283	5.747	160.708	4.886	160.576	5.706		162.563	4.821	160.863	5.329	161.166	6.525	161.371	6.062		163.035	3.757	162.215	3.92	162.011	3.248	161.114	0.118
	162.589	5.216	161.291	5.752	160.711	4.877	160.579	5.724		162.572	4.822	160.868	5.323	161.167	6.528	161.373	6.062		163.042	3.746	162.223	3.92	162.016	3.283	161.123	0.118
	162.598	5.22	161.298	5.756	160.713	4.867	160.581	5.742		162.582	4.824	160.872	5.318	161.169	6.531	161.376	6.061		163.05	3.733	162.23	3.919	162.021	3.313	161.131	0.118
	162.607	5.224	161.306	5.761	160.716	4.858	160.583	5.757		162.591	4.826	160.875	5.312	161.17	6.534	161.378	6.061		163.058	3.72	162.238	3.919	162.026	3.338	161.139	0.118
	162.616	5.228	161.314	5.765	160.718	4.85	160.586	5.771		162.6	4.827	160.879	5.307	161.172	6.538	161.381	6.06		163.065	3.706	162.246	3.917	162.031	3.358	161.148	0.118
	162.625	5.231	161.321	5.77	160.721	4.842	160.588	5.783		162.61	4.829	160.883	5.301	161.174	6.541	161.383	6.059		163.073	3.69	162.253	3.915	162.036	3.373	161.156	0.118
	162.634	5.235	161.329	5.774	160.724	4.836	160.59	5.793		162.619	4.831	160.887	5.295	161.176	6.545	161.386	6.058		163.08	3.674	162.261	3.912	162.041	3.383	161.165	0.118
	162.643	5.238	161.337	5.778	160.726	4.83	160.593	5.801		162.628	4.833	160.891	5.289	161.177	6.549	161.388	6.057		163.088	3.657	162.269	3.907	162.046	3.387	161.173	0.118
	162.652	5.242	161.344	5.781	160.729	4.824	160.595	5.808		162.637	4.834	160.895	5.283	161.179	6.553	161.39	6.056		163.095	3.639	162.276	3.902	162.051	3.388	161.181	0.118
	162.662	5.246	161.352	5.783	160.731	4.819	160.598	5.813		162.647	4.835	160.899	5.277	161.181	6.557	161.392	6.055		163.103	3.621	162.284	3.895	162.056	3.383	161.19	0.118
	162.671	5.25	161.36	5.784	160.734	4.815	160.6	5.818		162.656	4.837	160.902	5.272	161.182	6.561	161.394	6.053		163.11	3.602	162.291	3.887	162.061	3.375	161.198	0.118
	162.68	5.254	161.368	5.782	160.737	4.81	160.603	5.82		162.665	4.838	160.906	5.267	161.184	6.566	161.396	6.052		163.118	3.586	162.299	3.879	162.066	3.365	161.207	0.118
	162.689	5.259	161.375	5.778	160.739	4.807	160.605	5.822		162.675	4.838	160.91	5.264	161.186	6.57	161.399	6.051		163.126	3.573	162.306	3.869	162.07	3.352	161.215	0.118
	162.698	5.264	161.383	5.77	160.742	4.804	160.607	5.822		162.684	4.837	160.914	5.259	161.188	6.575	161.401	6.049		163.133	3.564	162.314	3.858	162.075	3.337	161.224	0.118
	162.707	5.268	161.391	5.762	160.745	4.801	160.61	5.821		162.693	4.836	160.917	5.256	161.19	6.58	161.403	6.047		163.141	3.557	162.322	3.846	162.08	3.32	161.232	0.118
	162.716	5.273	161.399	5.753	160.747	4.799	160.612	5.82		162.703	4.834	160.921	5.254	161.191	6.585	161.405	6.046		163.148	3.55	162.329	3.835	162.085	3.3	161.241	0.118
	162.725	5.278	161.406	5.746	160.75	4.798	160.615	5.818		162.712	4.833	160.925	5.253	161.193	6.589	161.407	6.044		163.156	3.544	162.337	3.823	162.09	3.277	161.25	0.118
	162.735	5.282	161.414	5.735	160.753	4.797	160.617	5.815		162.721	4.832	160.929	5.252	161.195	6.594	161.408	6.042		163.163	3.54	162.344	3.811	162.094	3.252	161.258	0.118
	162.744	5.286	161.422	5.721	160.756	4.795	160.62	5.813		162.73	4.832	160.932	5.251	161.197	6.599	161.41	6.04		163.171	3.535	162.352	3.798	162.099	3.225	161.267	0.118
	162.753	5.289	161.429	5.707	160.759	4.795	160.622	5.809		162.74	4.833	160.936	5.25	161.199	6.603	161.412	6.038		163.179	3.53	162.359	3.784	162.104	3.196	161.275	0.118
	162.762	5.292	161.437	5.694	160.762	4.795	160.625	5.806		162.749	4.834	160.94	5.25	161.201	6.608	161.414	6.036		163.186	3.523	162.367	3.77	162.109	3.165	161.284	0.118
	162.771	5.294	161.445	5.685	160.765	4.795	160.627	5.802		162.758	4.836	160.944	5.248	161.203	6.612	161.416	6.034		163.194	3.515	162.375	3.755	162.113	3.132	161.293	0.118
	162.78	5.297	161.453	5.68	160.768	4.795	160.63	5.798		162.768	4.838	160.947	5.248	161.205	6.617	161.418	6.032		163.201	3.507	162.382	3.74	162.118	3.098	161.302	0.118
	162.79	5.299	161.461	5.678	160.771	4.795	160.632	5.794		162.777	4.841	160.951	5.248	161.207	6.621	161.419	6.03		163.209	3.497	162.39	3.725	162.123	3.063	161.31	0.118
	162.799	5.301	161.468	5.683	160.774	4.798	160.635	5.791		162.786	4.844	160.955	5.249	161.208	6.625	161.421	6.028		163.217	3.488	162.397	3.71	162.128	3.028	161.319	0.118
	162.808	5.304	161.476	5.692	160.777	4.798	160.637	5.787		162.795	4.847	160.959	5.251	161.21	6.629	161.423	6.027		163.224	3.48	162.405	3.697	162.132	2.993	161.328	0.118
	162.817	5.306	161.484	5.702	160.78	4.802	160.64	5.783		162.805	4.85	160.962	5.253	161.212	6.632	161.425	6.025		163.232	3.474	162.413	3.684	162.137	2.959	161.337	0.118
	162.826	5.309	161.492	5.711	160.783	4.806	160.643	5.779		162.814	4.853	160.966	5.256	161.214	6.635	161.426	6.023		163.239	3.472	162.42	3.673	162.142	2.925	161.346	0.118
	162.835	5.311	161.499	5.719	160.786	4.809	160.645	5.775		162.823	4.856	160.97	5.258	161.216	6.638	161.428	6.022		163.247	3.472	162.428	3.662	162.147	2.892	161.354	0.118
	162.845	5.314	161.507	5.727	160.789	4.815	160.648	5.771		162.833	4.859	160.974	5.261	161.218	6.641	161.43	6.021		163.254	3.476	162.435	3.654	162.152	2.86	161.363	0.118
	162.854	5.316	161.515	5.733	160.792	4.821	160.65	5.766		162.842	4.862	160.977	5.264	161.22	6.644	161.431	6.02		163.262	3.481	162.443	3.649	162.157	2.829	161.372	0.118
	162.863	5.319	161.523	5.741	160.795	4.826	160.653	5.761		162.851	4.865	160.981	5.267	161.223	6.648	161.433	6.018		163.269	3.486	162.451	3.647	162.162	2.798	161.381	0.118
	162.872	5.321	161.53	5.754	160.798	4.833	160.656	5.756		162.861	4.867	160.985	5.269	161.225	6.65	161.435	6.017		163.277	3.489	162.458	3.647	162.167	2.769	161.39	0.118
	162.881	5.323	161.538	5.775	160.801	4.841	160.658	5.751		162.87	4.871	160.989	5.271	161.227	6.653	161.436	6.016		163.285	3.491	162.466	3.65	162.172	2.743	161.399	0.118
	162.891	5.326	161.546	5.802	160.804	4.85	160.661	5.745		162.879	4.874	160.992	5.275	161.229	6.656	161.438	6.015		163.292	3.492	162.473	3.654	162.176	2.716	161.409	0.118
	162.9	5.328	161.554	5.827	160.807	4.861	160.663	5.74		162.888	4.877	160.996	5.279	161.231	6.659	161.44	6.014		163.3	3.492	162.481	3.66	162.181	2.691	161.418	0.118
	162.909	5.33	161.562	5.846	160.811	4.875	160.666	5.735		162.898	4.881	161	5.283	161.233	6.662	161.441	6.013		163.307	3.493	162.489	3.668	162.186	2.666	161.427	0.118
	162.918	5.332	161.569	5.856	160.815	4.891	160.669	5.729		162.907	4.886	161.004	5.288	161.235	6.664	161.443	6.013		163.315	3.494	162.496	3.678	162.191	2.642	161.436	0.118
	162.927	5.334	161.577	5.863	160.818	4.911	160.671	5.722		162.916	4.891	161.009	5.293	161.237	6.667	161.445	6.012		163.322	3.497	162.504	3.688	162.196	2.619	161.445	0.118
	162.937	5.336	161.585	5.867	160.822	4.931	160.674	5.714		162.926	4.897	161.013	5.299	161.239	6.669	161.446	6.012		163.33	3.501	162.511	3.701	162.201	2.596	161.455	0.118
	162.946	5.338	161.593	5.87	160.826	4.953	160.677	5.706		162.935	4.902	161.017	5.305	161.242	6.671	161.448	6.011		163.337	3.509	162.519	3.714	162.206	2.574	161.464	0.118
	162.955	5.34	161.601	5.871	160.829	4.976	160.679	5.698		162.944	4.906	161.022	5.312	161.244	6.672	161.45	6.011		163.345	3.519	162.527	3.727	162.21	2.552	161.473	0.118
	162.964	5.342	161.609	5.872	160.832	4.999	160.682	5.689		162.954	4.909	161.026	5.318	161.246	6.673	161.451	6.01		163.353	3.531	162.534	3.741	162.215	2.531	161.483	0.118
	162.973	5.344	161.616	5.872	160.836	5.022	160.685	5.681		162.963	4.912	161.031	5.322	161.248	6.674	161.453	6.009		163.36	3.542	162.542	3.755	162.22	2.51	161.492	0.118
	162.983	5.346	161.624	5.871	160.839	5.046	160.687	5.673		162.972	4.915	161.035	5.326	161.25	6.675	161.455	6.009		163.368	3.551	162.549	3.769	162.225	2.491	161.502	0.118
	162.992	5.348	161.632	5.867	160.841	5.07	160.69	5.665		162.981	4.917	161.04	5.331	161.252	6.675	161.457	6.009		163.375	3.562	162.557	3.782	162.229	2.473	161.511	0.118
	163.001	5.35	161.64	5.862	160.844	5.094	160.693	5.657		162.991	4.92	161.044	5.336	161.255	6.675	161.459	6.008		163.383	3.573	162.564	3.793	162.234	2.456	161.521	0.118
	163.01	5.352	161.648	5.857	160.847	5.118	160.695	5.651		163	4.922	161.049	5.341	161.257	6.675	161.461	6.008		163.39	3.585	162.572	3.803	162.239	2.44	161.531	0.118
	163.02	5.355	161.656	5.854	160.85	5.142	160.698	5.643		163.01	4.925	161.053	5.345	161.259	6.675	161.463	6.009		163.398	3.598	162.58	3.812	162.244	2.425	161.54	0.118
	163.029	5.357	161.663	5.852	160.853	5.164	160.701	5.633		163.019	4.927	161.058	5.348	161.261	6.673	161.465	6.009		163.405	3.608	162.587	3.82	162.248	2.41	161.55	0.118
	163.038	5.359	161.671	5.851	160.855	5.184	160.703	5.622		163.029	4.93	161.063	5.351	161.264	6.67	161.467	6.011		163.413	3.614	162.595	3.827	162.253	2.396	161.56	0.118
	163.047	5.36	161.679	5.849	160.858	5.202	160.706	5.612		163.038	4.933	161.067	5.353	161.266	6.667	161.469	6.012		163.421	3.618	162.602	3.833	162.258	2.382	161.57	0.118
	163.057	5.362	161.687	5.846	160.86	5.219	160.709	5.601		163.048	4.935	161.072	5.354	161.268	6.663	161.471	6.014		163.428	3.62	162.61	3.84	162.262	2.37	161.579	0.118
	163.066	5.364	161.695	5.843	160.863	5.234	160.711	5.588		163.058	4.938	161.077	5.352	161.271	6.659	161.473	6.016		163.436	3.619	162.618	3.845	162.267	2.358	161.589	0.118
	163.075	5.365	161.703	5.84	160.865	5.247	160.714	5.576		163.067	4.941	161.081	5.35	161.273	6.653	161.475	6.018		163.443	3.618	162.625	3.85	162.272	2.346	161.599	0.118
	163.084	5.367	161.71	5.84	160.868	5.259	160.717	5.564		163.077	4.944	161.086	5.347	161.275	6.647	161.478	6.021		163.451	3.617	162.633	3.854	162.277	2.336	161.609	0.118
	163.094	5.369	161.718	5.841	160.87	5.27	160.719	5.552		163.087	4.947	161.091	5.345	161.278	6.64	161.48	6.023		163.458	3.615	162.64	3.856	162.282	2.326	161.618	0.118
	163.103	5.371	161.726	5.847	160.873	5.28	160.722	5.54		163.096	4.95	161.096	5.342	161.28	6.632	161.482	6.026		163.466	3.612	162.648	3.858	162.286	2.317	161.628	0.118
	163.112	5.372	161.734	5.855	160.876	5.288	160.725	5.529		163.106	4.953	161.1	5.339	161.282	6.623	161.485	6.029		163.473	3.61	162.656	3.858	162.291	2.309	161.638	0.118
	163.122	5.374	161.742	5.865	160.878	5.295	160.728	5.517		163.115	4.957	161.105	5.336	161.285	6.612	161.488	6.032		163.481	3.608	162.663	3.856	162.296	2.302	161.648	0.118
	163.131	5.375	161.75	5.875	160.881	5.301	160.73	5.506		163.125	4.96	161.11	5.333	161.287	6.6	161.49	6.034		163.489	3.606	162.671	3.853	162.301	2.295	161.658	0.118
	163.14	5.376	161.758	5.886	160.884	5.306	160.733	5.492		163.135	4.963	161.115	5.33	161.29	6.587	161.492	6.036		163.496	3.604	162.679	3.849	162.306	2.289	161.667	0.118
	163.149	5.378	161.765	5.898	160.886	5.31	160.736	5.479		163.144	4.966	161.119	5.326	161.292	6.573	161.495	6.038		163.504	3.602	162.686	3.842	162.311	2.284	161.677	0.118
	163.159	5.379	161.773	5.91	160.889	5.314	160.738	5.466		163.154	4.969	161.124	5.321	161.294	6.558	161.497	6.04		163.511	3.6	162.694	3.834	162.316	2.279	161.687	0.118
	163.168	5.381	161.781	5.925	160.892	5.318	160.741	5.453		163.163	4.971	161.129	5.316	161.297	6.541	161.5	6.042		163.519	3.598	162.701	3.825	162.321	2.275	161.697	0.118
	163.177	5.383	161.789	5.942	160.895	5.322	160.744	5.442		163.173	4.972	161.134	5.311	161.299	6.524	161.502	6.045		163.526	3.596	162.709	3.815	162.326	2.271	161.707	0.118
	163.187	5.385	161.797	5.962	160.898	5.325	160.747	5.43		163.183	4.974	161.139	5.307	161.302	6.507	161.505	6.048		163.534	3.594	162.717	3.802	162.331	2.268	161.716	0.118
	163.196	5.386	161.805	5.98	160.901	5.328	160.749	5.42		163.192	4.974	161.144	5.304	161.304	6.49	161.508	6.05		163.541	3.592	162.724	3.788	162.336	2.265	161.726	0.118
	163.205	5.388	161.813	5.995	160.905	5.33	160.752	5.409		163.202	4.974	161.148	5.301	161.307	6.473	161.511	6.053		163.549	3.59	162.732	3.773	162.341	2.262	161.736	0.118
	163.215	5.389	161.821	6.006	160.908	5.332	160.755	5.398		163.212	4.974	161.153	5.299	161.309	6.456	161.513	6.055		163.557	3.588	162.739	3.755	162.345	2.26	161.746	0.118
	163.224	5.391	161.829	6.016	160.911	5.332	160.757	5.388		163.221	4.974	161.157	5.3	161.312	6.439	161.516	6.056		163.564	3.586	162.747	3.736	162.35	2.258	161.756	0.118
	163.233	5.393	161.836	6.025	160.914	5.332	160.76	5.377		163.231	4.975	161.162	5.302	161.314	6.423	161.519	6.057		163.572	3.584	162.755	3.716	162.355	2.256	161.765	0.118
	163.242	5.395	161.844	6.033	160.917	5.332	160.762	5.365		163.24	4.976	161.166	5.305	161.317	6.408	161.522	6.058		163.579	3.581	162.762	3.696	162.36	2.254	161.775	0.118
	163.252	5.396	161.852	6.04	160.92	5.331	160.765	5.352		163.25	4.977	161.171	5.31	161.319	6.393	161.525	6.058		163.587	3.578	162.77	3.677	162.365	2.252	161.785	0.118
	163.261	5.398	161.86	6.048	160.923	5.329	160.767	5.338		163.26	4.979	161.175	5.317	161.322	6.379	161.528	6.057		163.595	3.575	162.777	3.66	162.369	2.251	161.795	0.118
	163.27	5.4	161.868	6.056	160.926	5.327	160.77	5.323		163.269	4.981	161.18	5.327	161.324	6.368	161.531	6.056		163.602	3.571	162.785	3.643	162.374	2.249	161.805	0.118
	163.28	5.402	161.876	6.063	160.929	5.325	160.772	5.308		163.279	4.983	161.184	5.337	161.327	6.356	161.534	6.056		163.61	3.567	162.793	3.629	162.379	2.248	161.814	0.118
	163.289	5.404	161.884	6.071	160.933	5.321	160.775	5.291		163.289	4.985	161.189	5.348	161.33	6.346	161.537	6.055		163.617	3.562	162.8	3.616	162.384	2.247	161.824	0.118
	163.298	5.405	161.892	6.078	160.936	5.317	160.777	5.274		163.299	4.986	161.193	5.359	161.332	6.335	161.54	6.056		163.625	3.557	162.808	3.604	162.389	2.246	161.834	0.118
	163.308	5.407	161.9	6.085	160.939	5.313	160.78	5.255		163.308	4.988	161.197	5.369	161.335	6.325	161.543	6.056		163.633	3.553	162.816	3.594	162.393	2.245	161.844	0.118
	163.317	5.409	161.908	6.092	160.943	5.306	160.782	5.234		163.318	4.989	161.201	5.38	161.337	6.315	161.547	6.057		163.64	3.549	162.823	3.585	162.398	2.244	161.854	0.118
	163.326	5.411	161.916	6.1	160.946	5.297	160.785	5.212		163.328	4.991	161.206	5.389	161.34	6.307	161.55	6.058		163.648	3.545	162.831	3.579	162.403	2.243	161.864	0.118
	163.336	5.413	161.924	6.107	160.95	5.29	160.787	5.19		163.338	4.992	161.21	5.396	161.343	6.299	161.553	6.06		163.655	3.543	162.838	3.575	162.408	2.242	161.873	0.118
	163.345	5.416	161.932	6.114	160.954	5.283	160.79	5.167		163.347	4.994	161.214	5.404	161.345	6.291	161.557	6.062		163.663	3.54	162.846	3.575	162.413	2.241	161.883	0.118
	163.355	5.419	161.94	6.122	160.957	5.276	160.792	5.143		163.357	4.996	161.218	5.412	161.348	6.283	161.561	6.063		163.671	3.538	162.854	3.577	162.418	2.241	161.893	0.118
	163.364	5.422	161.947	6.129	160.961	5.271	160.795	5.121		163.367	4.997	161.222	5.417	161.351	6.276	161.564	6.063		163.678	3.537	162.861	3.581	162.423	2.241	161.903	0.118
	163.373	5.426	161.955	6.137	160.965	5.266	160.797	5.097		163.377	4.999	161.226	5.422	161.353	6.269	161.568	6.063		163.686	3.535	162.869	3.587	162.428	2.24	161.913	0.118
	163.383	5.429	161.963	6.145	160.969	5.262	160.8	5.074		163.386	5	161.23	5.425	161.356	6.262	161.571	6.063		163.693	3.533	162.876	3.593	162.433	2.241	161.923	0.118
	163.392	5.432	161.971	6.154	160.973	5.26	160.802	5.05		163.396	5.002	161.234	5.428	161.359	6.256	161.575	6.063		163.701	3.532	162.884	3.601	162.438	2.241	161.932	0.118
	163.401	5.435	161.979	6.163	160.977	5.259	160.805	5.027		163.406	5.004	161.238	5.429	161.361	6.25	161.579	6.064		163.709	3.531	162.892	3.609	162.443	2.242	161.942	0.118
	163.411	5.438	161.987	6.172	160.981	5.259	160.807	5.003		163.416	5.006	161.242	5.43	161.364	6.244	161.582	6.065		163.716	3.53	162.899	3.618	162.448	2.244	161.952	0.118
	163.42	5.441	161.995	6.182	160.985	5.26	160.81	4.979		163.425	5.008	161.246	5.43	161.367	6.239	161.586	6.067		163.724	3.529	162.907	3.626	162.453	2.246	161.962	0.118
	163.429	5.445	162.003	6.193	160.99	5.263	160.812	4.955		163.435	5.011	161.25	5.43	161.37	6.233	161.589	6.07		163.731	3.529	162.915	3.633	162.458	2.25	161.972	0.118
	163.439	5.447	162.011	6.205	160.994	5.27	160.814	4.932		163.445	5.013	161.254	5.431	161.372	6.228	161.592	6.073		163.739	3.529	162.922	3.641	162.463	2.254	161.981	0.118
	163.448	5.449	162.019	6.218	160.998	5.278	160.817	4.909		163.455	5.015	161.259	5.431	161.375	6.224	161.596	6.076		163.747	3.529	162.93	3.647	162.468	2.258	161.991	0.118
	163.458	5.451	162.027	6.232	161.002	5.287	160.819	4.888		163.464	5.017	161.263	5.431	161.378	6.219	161.599	6.076		163.754	3.529	162.937	3.652	162.473	2.264	162.001	0.118
	163.467	5.454	162.035	6.246	161.006	5.299	160.822	4.867		163.474	5.019	161.268	5.432	161.381	6.215	161.603	6.075		163.762	3.529	162.945	3.657	162.479	2.27	162.011	0.118
	163.476	5.456	162.043	6.26	161.011	5.312	160.824	4.847		163.484	5.021	161.272	5.433	161.383	6.21	161.606	6.074		163.769	3.529	162.953	3.661	162.484	2.277	162.021	0.118
	163.486	5.459	162.051	6.275	161.015	5.326	160.826	4.826		163.494	5.022	161.277	5.434	161.386	6.206	161.608	6.072		163.777	3.53	162.96	3.664	162.489	2.285	162.03	0.118
	163.495	5.462	162.059	6.29	161.02	5.343	160.829	4.807		163.503	5.024	161.283	5.434	161.389	6.201	161.611	6.07		163.785	3.53	162.968	3.667	162.494	2.294	162.04	0.118
	163.505	5.465	162.067	6.304	161.024	5.362	160.831	4.788		163.513	5.025	161.288	5.432	161.392	6.196	161.613	6.068		163.792	3.531	162.976	3.668	162.499	2.304	162.05	0.118
	163.514	5.469	162.075	6.317	161.029	5.382	160.833	4.771		163.523	5.026	161.294	5.428	161.395	6.191	161.616	6.064		163.8	3.531	162.983	3.669	162.505	2.314	162.06	0.118
	163.523	5.473	162.083	6.327	161.034	5.403	160.835	4.756		163.532	5.027	161.3	5.424	161.397	6.186	161.618	6.059		163.807	3.533	162.991	3.67	162.51	2.324	162.07	0.118
	163.533	5.477	162.091	6.336	161.039	5.426	160.837	4.741		163.542	5.029	161.306	5.419	161.4	6.181	161.621	6.054		163.815	3.535	162.999	3.67	162.515	2.334	162.079	0.118
	163.542	5.481	162.099	6.344	161.044	5.449	160.839	4.727		163.552	5.03	161.313	5.415	161.403	6.175	161.624	6.047		163.823	3.537	163.006	3.669	162.52	2.344	162.089	0.118
	163.552	5.485	162.107	6.351	161.049	5.474	160.84	4.712		163.562	5.032	161.319	5.413	161.406	6.169	161.627	6.04		163.83	3.54	163.014	3.668	162.525	2.355	162.099	0.118
	163.561	5.49	162.115	6.357	161.054	5.497	160.842	4.698		163.571	5.033	161.325	5.414	161.409	6.163	161.629	6.031		163.838	3.543	163.022	3.667	162.531	2.366	162.109	0.118
	163.57	5.495	162.123	6.363	161.06	5.523	160.844	4.684		163.581	5.033	161.331	5.419	161.412	6.157	161.632	6.022		163.845	3.546	163.029	3.665	162.536	2.377	162.119	0.118
	163.58	5.499	162.131	6.369	161.065	5.549	160.846	4.67		163.591	5.034	161.337	5.425	161.415	6.15	161.635	6.013		163.853	3.551	163.037	3.663	162.541	2.389	162.129	0.118
	163.589	5.503	162.139	6.374	161.071	5.576	160.847	4.656		163.601	5.035	161.343	5.43	161.418	6.143	161.637	6.003		163.861	3.555	163.044	3.66	162.546	2.402	162.138	0.118
	163.599	5.507	162.147	6.379	161.076	5.604	160.849	4.643		163.61	5.037	161.35	5.435	161.421	6.135	161.64	5.991		163.868	3.561	163.052	3.657	162.551	2.415	162.148	0.118
	163.608	5.51	162.155	6.384	161.082	5.633	160.851	4.63		163.62	5.038	161.355	5.438	161.424	6.126	161.643	5.979		163.876	3.566	163.06	3.653	162.557	2.429	162.158	0.118
	163.617	5.514	162.163	6.389	161.087	5.661	160.853	4.618		163.63	5.039	161.361	5.442	161.427	6.117	161.646	5.965		163.884	3.571	163.067	3.648	162.562	2.444	162.168	0.118
	163.627	5.516	162.171	6.393	161.093	5.687	160.854	4.605		163.64	5.04	161.367	5.446	161.43	6.106	161.649	5.95		163.891	3.574	163.075	3.644	162.567	2.46	162.178	0.118
	163.636	5.519	162.179	6.396	161.098	5.713	160.856	4.593		163.649	5.042	161.373	5.449	161.432	6.096	161.652	5.934		163.899	3.577	163.083	3.639	162.572	2.476	162.188	0.118
	163.646	5.522	162.188	6.398	161.104	5.738	160.858	4.581		163.659	5.044	161.379	5.452	161.435	6.084	161.655	5.918		163.907	3.579	163.09	3.635	162.577	2.492	162.197	0.118
	163.655	5.525	162.196	6.401	161.109	5.764	160.86	4.57		163.669	5.045	161.385	5.456	161.438	6.072	161.658	5.901		163.914	3.58	163.098	3.63	162.583	2.508	162.207	0.118
	163.665	5.527	162.204	6.403	161.115	5.79	160.862	4.559		163.679	5.047	161.391	5.46	161.441	6.06	161.66	5.884		163.922	3.582	163.106	3.625	162.588	2.525	162.217	0.118
	163.674	5.529	162.212	6.405	161.12	5.817	160.864	4.548		163.688	5.049	161.397	5.465	161.445	6.049	161.663	5.867		163.929	3.583	163.113	3.621	162.593	2.541	162.227	0.118
	163.684	5.531	162.22	6.407	161.126	5.845	160.865	4.537		163.698	5.052	161.403	5.471	161.448	6.037	161.666	5.85		163.937	3.584	163.121	3.616	162.598	2.558	162.237	0.118
	163.693	5.533	162.228	6.408	161.131	5.875	160.867	4.527		163.708	5.053	161.41	5.477	161.451	6.026	161.669	5.834		163.945	3.584	163.129	3.612	162.604	2.573	162.247	0.118
	163.703	5.535	162.236	6.41	161.137	5.905	160.869	4.517		163.718	5.055	161.416	5.483	161.454	6.015	161.672	5.818		163.952	3.583	163.136	3.609	162.609	2.588	162.256	0.118
	163.712	5.537	162.244	6.412	161.143	5.943	160.872	4.507		163.727	5.056	161.423	5.488	161.457	6.005	161.674	5.803		163.96	3.583	163.144	3.606	162.614	2.602	162.266	0.118
	163.722	5.539	162.252	6.415	161.149	5.977	160.874	4.497		163.737	5.057	161.43	5.49	161.46	5.994	161.677	5.789		163.968	3.581	163.152	3.603	162.62	2.615	162.276	0.118
	163.731	5.542	162.26	6.42	161.154	6.012	160.876	4.487		163.747	5.058	161.437	5.489	161.463	5.984	161.68	5.776		163.975	3.579	163.159	3.601	162.625	2.628	162.286	0.118
	163.741	5.544	162.268	6.425	161.16	6.049	160.878	4.478		163.756	5.059	161.444	5.481	161.466	5.974	161.682	5.764		163.983	3.574	163.167	3.598	162.63	2.641	162.296	0.118
	163.75	5.546	162.276	6.43	161.167	6.086	160.88	4.468		163.766	5.06	161.452	5.466	161.469	5.965	161.684	5.753		163.991	3.568	163.175	3.596	162.636	2.654	162.306	0.118
	163.76	5.548	162.284	6.434	161.173	6.131	160.883	4.458		163.776	5.061	161.459	5.448	161.472	5.957	161.687	5.743		163.998	3.56	163.182	3.594	162.641	2.666	162.316	0.118
	163.769	5.551	162.292	6.438	161.179	6.171	160.885	4.45		163.786	5.061	161.466	5.427	161.475	5.949	161.689	5.734		164.006	3.549	163.19	3.593	162.646	2.677	162.326	0.118
	163.778	5.553	162.3	6.442	161.186	6.216	160.888	4.441		163.795	5.062	161.474	5.406	161.479	5.941	161.691	5.726		164.014	3.534	163.198	3.591	162.652	2.688	162.335	0.118
	163.788	5.554	162.308	6.446	161.192	6.255	160.89	4.433		163.805	5.063	161.481	5.387	161.482	5.934	161.693	5.718		164.021	3.518	163.205	3.59	162.657	2.698	162.345	0.118
	163.797	5.556	162.317	6.45	161.199	6.285	160.893	4.427		163.815	5.064	161.489	5.372	161.485	5.928	161.695	5.71		164.029	3.501	163.213	3.588	162.663	2.708	162.355	0.118
	163.807	5.557	162.325	6.454	161.205	6.311	160.895	4.422		163.825	5.065	161.496	5.359	161.488	5.922	161.697	5.704		164.037	3.485	163.221	3.587	162.668	2.717	162.365	0.118
	163.816	5.558	162.333	6.459	161.212	6.333	160.898	4.417		163.834	5.065	161.504	5.347	161.491	5.917	161.699	5.698		164.044	3.47	163.229	3.586	162.673	2.726	162.375	0.118
	163.826	5.56	162.341	6.465	161.219	6.349	160.901	4.414		163.844	5.066	161.511	5.338	161.494	5.912	161.701	5.692		164.052	3.456	163.236	3.586	162.679	2.733	162.385	0.118
	163.835	5.562	162.349	6.471	161.225	6.365	160.904	4.411		163.854	5.067	161.518	5.33	161.498	5.907	161.703	5.686		164.059	3.444	163.244	3.585	162.684	2.739	162.395	0.118
	163.845	5.563	162.357	6.477	161.232	6.381	160.906	4.407		163.864	5.069	161.526	5.326	161.501	5.902	161.704	5.68		164.067	3.436	163.252	3.584	162.689	2.744	162.405	0.118
	163.854	5.565	162.365	6.482	161.239	6.397	160.909	4.405		163.873	5.07	161.533	5.325	161.504	5.898	161.706	5.675		164.075	3.429	163.259	3.583	162.695	2.747	162.415	0.118
	163.864	5.567	162.373	6.487	161.245	6.413	160.912	4.406		163.883	5.071	161.541	5.326	161.507	5.893	161.708	5.67		164.082	3.422	163.267	3.583	162.7	2.748	162.425	0.118
	163.873	5.569	162.381	6.491	161.252	6.428	160.915	4.407		163.893	5.072	161.548	5.328	161.511	5.889	161.709	5.665		164.09	3.417	163.275	3.582	162.705	2.749	162.435	0.118
	163.883	5.571	162.389	6.495	161.259	6.443	160.918	4.408		163.903	5.073	161.556	5.333	161.514	5.884	161.711	5.659		164.098	3.413	163.282	3.582	162.711	2.748	162.445	0.118
	163.892	5.572	162.398	6.498	161.266	6.459	160.922	4.412		163.912	5.074	161.563	5.338	161.517	5.879	161.713	5.654		164.105	3.41	163.29	3.581	162.716	2.746	162.455	0.118
	163.902	5.574	162.406	6.502	161.273	6.474	160.925	4.417		163.922	5.074	161.571	5.345	161.521	5.874	161.714	5.649		164.113	3.408	163.298	3.581	162.722	2.743	162.465	0.118
	163.911	5.576	162.414	6.505	161.28	6.489	160.928	4.424		163.932	5.075	161.578	5.356	161.524	5.868	161.716	5.643		164.121	3.408	163.306	3.58	162.727	2.741	162.475	0.118
	163.921	5.577	162.422	6.507	161.287	6.503	160.931	4.431		163.942	5.075	161.586	5.369	161.527	5.861	161.717	5.638		164.128	3.409	163.313	3.58	162.732	2.739	162.485	0.118
	163.93	5.579	162.43	6.51	161.294	6.515	160.934	4.44		163.951	5.076	161.593	5.38	161.531	5.854	161.719	5.632		164.136	3.411	163.321	3.58	162.737	2.738	162.495	0.118
	163.94	5.581	162.438	6.512	161.301	6.526	160.938	4.451		163.961	5.078	161.601	5.388	161.534	5.846	161.721	5.627		164.144	3.414	163.329	3.579	162.743	2.738	162.505	0.118
	163.949	5.583	162.446	6.513	161.308	6.535	160.941	4.465		163.971	5.079	161.608	5.392	161.537	5.838	161.722	5.621		164.151	3.418	163.336	3.579	162.748	2.738	162.515	0.118
	163.959	5.585	162.454	6.515	161.316	6.542	160.944	4.483		163.981	5.081	161.615	5.399	161.541	5.829	161.724	5.614		164.159	3.422	163.344	3.579	162.753	2.738	162.525	0.118
	163.969	5.588	162.462	6.516	161.323	6.546	160.947	4.501		163.99	5.082	161.622	5.41	161.544	5.819	161.726	5.607		164.167	3.427	163.352	3.579	162.759	2.74	162.535	0.118
	163.978	5.59	162.471	6.517	161.33	6.548	160.95	4.524		164	5.083	161.629	5.421	161.548	5.808	161.728	5.601		164.174	3.432	163.359	3.578	162.764	2.744	162.546	0.118
	163.988	5.593	162.479	6.518	161.338	6.546	160.953	4.547		164.01	5.085	161.636	5.43	161.551	5.797	161.73	5.597		164.182	3.435	163.367	3.578	162.769	2.75	162.556	0.118
	163.997	5.595	162.487	6.519	161.345	6.539	160.956	4.57		164.02	5.086	161.642	5.439	161.555	5.785	161.732	5.594		164.189	3.438	163.375	3.578	162.775	2.762	162.566	0.118
	164.007	5.597	162.495	6.52	161.353	6.533	160.959	4.594		164.03	5.087	161.649	5.453	161.558	5.773	161.734	5.589		164.197	3.441	163.383	3.578	162.78	2.773	162.576	0.118
	164.016	5.599	162.503	6.522	161.36	6.53	160.962	4.62		164.04	5.088	161.657	5.472	161.562	5.761	161.736	5.585		164.205	3.443	163.39	3.578	162.786	2.785	162.586	0.118
	164.026	5.6	162.511	6.523	161.368	6.529	160.964	4.645		164.05	5.089	161.664	5.497	161.565	5.749	161.738	5.579		164.212	3.445	163.398	3.578	162.791	2.797	162.596	0.118
	164.035	5.602	162.519	6.524	161.375	6.532	160.967	4.67		164.06	5.09	161.672	5.524	161.569	5.737	161.74	5.573		164.22	3.446	163.406	3.578	162.797	2.809	162.606	0.118
	164.045	5.604	162.528	6.525	161.383	6.536	160.97	4.697		164.07	5.091	161.679	5.55	161.572	5.725	161.743	5.567		164.228	3.449	163.413	3.578	162.802	2.819	162.616	0.118
	164.055	5.606	162.536	6.526	161.391	6.542	160.972	4.724		164.08	5.092	161.688	5.571	161.576	5.713	161.745	5.561		164.235	3.452	163.421	3.578	162.808	2.83	162.625	0.118
	164.064	5.608	162.544	6.527	161.398	6.547	160.975	4.753		164.09	5.093	161.696	5.584	161.579	5.701	161.747	5.555		164.243	3.455	163.429	3.578	162.814	2.838	162.635	0.118
	164.074	5.609	162.552	6.528	161.406	6.551	160.978	4.78		164.1	5.094	161.704	5.591	161.583	5.69	161.749	5.549		164.251	3.458	163.437	3.578	162.819	2.846	162.643	0.118
	164.083	5.611	162.56	6.53	161.413	6.557	160.98	4.807		164.11	5.096	161.712	5.594	161.587	5.679	161.752	5.543		164.258	3.46	163.444	3.578	162.825	2.853	162.651	0.118
	164.093	5.612	162.568	6.532	161.421	6.56	160.983	4.835		164.12	5.097	161.72	5.595	161.59	5.667	161.754	5.536		164.266	3.461	163.452	3.578	162.831	2.861	162.659	0.118
	164.102	5.614	162.576	6.533	161.429	6.56	160.985	4.862		164.131	5.099	161.728	5.596	161.594	5.655	161.756	5.529		164.274	3.461	163.46	3.578	162.836	2.869	162.666	0.118
	164.112	5.615	162.584	6.535	161.437	6.559	160.988	4.89		164.141	5.101	161.736	5.595	161.597	5.644	161.759	5.522		164.281	3.461	163.467	3.578	162.842	2.878	162.674	0.118
	164.121	5.616	162.593	6.536	161.445	6.558	160.99	4.917		164.151	5.103	161.744	5.594	161.601	5.633	161.761	5.515		164.289	3.459	163.475	3.577	162.848	2.889	162.681	0.118
	164.131	5.618	162.601	6.538	161.452	6.558	160.993	4.943		164.161	5.105	161.752	5.594	161.605	5.622	161.764	5.507		164.296	3.457	163.483	3.577	162.854	2.899	162.689	0.118
	164.14	5.619	162.609	6.539	161.46	6.561	160.995	4.969		164.171	5.108	161.76	5.593	161.608	5.611	161.767	5.499		164.304	3.455	163.491	3.577	162.86	2.909	162.697	0.118
	164.15	5.621	162.617	6.54	161.468	6.567	160.998	4.995		164.181	5.11	161.768	5.593	161.612	5.6	161.769	5.491		164.312	3.451	163.498	3.576	162.866	2.919	162.705	0.118
	164.16	5.622	162.625	6.542	161.476	6.572	161	5.021		164.191	5.112	161.776	5.592	161.615	5.589	161.772	5.483		164.319	3.448	163.506	3.575	162.872	2.928	162.713	0.118
	164.169	5.624	162.633	6.543	161.484	6.579	161.002	5.048		164.201	5.114	161.784	5.591	161.619	5.579	161.774	5.476		164.327	3.443	163.514	3.574	162.878	2.935	162.72	0.118
	164.179	5.625	162.642	6.545	161.492	6.586	161.005	5.073		164.211	5.115	161.793	5.591	161.623	5.568	161.777	5.468		164.335	3.44	163.522	3.573	162.884	2.942	162.728	0.118
	164.188	5.627	162.65	6.547	161.5	6.592	161.007	5.1		164.222	5.116	161.801	5.591	161.626	5.558	161.779	5.462		164.342	3.439	163.529	3.571	162.891	2.949	162.736	0.118
	164.198	5.629	162.658	6.549	161.508	6.598	161.01	5.125		164.232	5.118	161.809	5.59	161.63	5.547	161.782	5.456		164.35	3.438	163.537	3.57	162.897	2.954	162.744	0.118
	164.207	5.63	162.666	6.551	161.516	6.603	161.012	5.15		164.242	5.119	161.817	5.59	161.633	5.537	161.785	5.452		164.358	3.438	163.545	3.568	162.904	2.958	162.752	0.118
	164.217	5.632	162.674	6.552	161.524	6.611	161.015	5.176		164.252	5.12	161.826	5.591	161.637	5.526	161.788	5.449		164.365	3.438	163.553	3.565	162.911	2.961	162.761	0.118
	164.226	5.634	162.682	6.554	161.531	6.623	161.017	5.201		164.262	5.121	161.834	5.591	161.641	5.515	161.791	5.448		164.373	3.437	163.56	3.562	162.918	2.964	162.769	0.118
	164.236	5.636	162.691	6.555	161.539	6.635	161.019	5.225		164.272	5.122	161.842	5.591	161.644	5.505	161.793	5.448		164.381	3.436	163.568	3.559	162.925	2.967	162.777	0.118
	164.246	5.64	162.699	6.557	161.546	6.652	161.022	5.25		164.282	5.123	161.851	5.592	161.648	5.495	161.796	5.449		164.388	3.435	163.576	3.556	162.932	2.97	162.785	0.118
	164.255	5.643	162.707	6.558	161.553	6.667	161.024	5.271		164.292	5.124	161.859	5.592	161.651	5.485	161.799	5.449		164.396	3.433	163.584	3.552	162.939	2.972	162.793	0.118
	164.265	5.647	162.715	6.56	161.559	6.678	161.027	5.294		164.302	5.125	161.867	5.593	161.655	5.475	161.802	5.449		164.404	3.431	163.591	3.548	162.946	2.975	162.802	0.118
	164.274	5.651	162.723	6.561	161.566	6.685	161.029	5.316		164.313	5.126	161.876	5.593	161.659	5.464	161.804	5.448		164.411	3.43	163.599	3.544	162.953	2.976	162.81	0.118
	164.284	5.655	162.731	6.562	161.573	6.691	161.031	5.335		164.323	5.126	161.884	5.593	161.662	5.454	161.807	5.448		164.419	3.43	163.607	3.54	162.96	2.978	162.82	0.119
	164.293	5.658	162.74	6.563	161.58	6.696	161.034	5.352		164.333	5.126	161.892	5.592	161.666	5.444	161.81	5.448		164.426	3.433	163.615	3.535	162.967	2.979	162.828	0.123
	164.303	5.661	162.748	6.565	161.587	6.702	161.036	5.367		164.343	5.126	161.9	5.588	161.669	5.433	161.813	5.447		164.434	3.438	163.622	3.531	162.974	2.98	162.837	0.13
	164.312	5.664	162.756	6.566	161.595	6.711	161.039	5.381		164.353	5.125	161.909	5.58	161.673	5.423	161.816	5.445		164.442	3.445	163.63	3.526	162.98	2.981	162.846	0.153
	164.322	5.667	162.764	6.567	161.602	6.721	161.041	5.393		164.363	5.125	161.917	5.568	161.676	5.413	161.819	5.443		164.449	3.454	163.638	3.521	162.987	2.982	162.854	0.192
	164.331	5.669	162.772	6.568	161.61	6.731	161.043	5.404		164.373	5.125	161.925	5.547	161.68	5.402	161.822	5.441		164.457	3.463	163.646	3.516	162.994	2.982	162.862	0.234
	164.341	5.672	162.781	6.569	161.618	6.737	161.046	5.414		164.383	5.126	161.934	5.524	161.684	5.392	161.825	5.438		164.465	3.471	163.653	3.511	163.001	2.983	162.87	0.269
	164.351	5.675	162.789	6.571	161.626	6.737	161.048	5.421		164.393	5.128	161.942	5.501	161.687	5.381	161.828	5.434		164.472	3.477	163.661	3.506	163.008	2.983	162.877	0.296
	164.36	5.678	162.797	6.572	161.634	6.731	161.051	5.427		164.404	5.13	161.95	5.482	161.691	5.37	161.831	5.43		164.48	3.482	163.669	3.501	163.015	2.983	162.885	0.317
	164.37	5.681	162.805	6.573	161.643	6.717	161.053	5.43		164.414	5.132	161.959	5.466	161.694	5.358	161.833	5.425		164.488	3.486	163.677	3.496	163.023	2.983	162.892	0.338
	164.379	5.685	162.813	6.575	161.651	6.7	161.055	5.433		164.424	5.135	161.967	5.454	161.698	5.347	161.836	5.419		164.495	3.489	163.684	3.491	163.03	2.982	162.899	0.361
	164.389	5.688	162.822	6.576	161.659	6.684	161.058	5.435		164.434	5.137	161.975	5.446	161.702	5.336	161.839	5.414		164.503	3.492	163.692	3.487	163.037	2.981	162.906	0.39
	164.398	5.692	162.83	6.578	161.667	6.669	161.06	5.435		164.444	5.14	161.983	5.44	161.705	5.324	161.842	5.408		164.511	3.495	163.7	3.483	163.044	2.98	162.914	0.422
	164.408	5.696	162.838	6.58	161.676	6.654	161.063	5.435		164.454	5.143	161.992	5.436	161.709	5.313	161.846	5.402		164.518	3.5	163.708	3.479	163.051	2.978	162.921	0.454
	164.417	5.701	162.846	6.581	161.684	6.641	161.065	5.435		164.464	5.145	162	5.434	161.712	5.302	161.849	5.396		164.526	3.504	163.715	3.475	163.058	2.975	162.928	0.485
	164.427	5.705	162.855	6.583	161.692	6.628	161.067	5.434		164.474	5.148	162.008	5.433	161.716	5.29	161.852	5.39		164.534	3.509	163.723	3.471	163.065	2.972	162.934	0.515
	164.437	5.71	162.863	6.584	161.701	6.614	161.07	5.434		164.484	5.15	162.017	5.433	161.719	5.279	161.855	5.385		164.541	3.514	163.731	3.468	163.072	2.969	162.941	0.542
	164.446	5.715	162.871	6.586	161.709	6.598	161.072	5.434		164.495	5.152	162.026	5.434	161.723	5.268	161.858	5.38		164.549	3.516	163.739	3.465	163.079	2.965	162.948	0.566
	164.456	5.721	162.879	6.587	161.717	6.582	161.075	5.435		164.505	5.154	162.034	5.436	161.726	5.258	161.861	5.376		164.556	3.515	163.747	3.463	163.086	2.96	162.954	0.591
	164.465	5.727	162.887	6.588	161.726	6.568	161.077	5.435		164.515	5.156	162.043	5.438	161.729	5.247	161.864	5.372		164.564	3.51	163.754	3.46	163.093	2.953	162.961	0.617
	164.475	5.731	162.896	6.588	161.734	6.555	161.08	5.435		164.525	5.158	162.051	5.44	161.733	5.236	161.867	5.368		164.572	3.504	163.762	3.458	163.101	2.945	162.967	0.642
	164.484	5.735	162.904	6.589	161.743	6.543	161.082	5.437		164.535	5.159	162.06	5.443	161.736	5.226	161.87	5.364		164.579	3.495	163.77	3.457	163.108	2.935	162.973	0.664
	164.494	5.738	162.912	6.59	161.751	6.534	161.085	5.438		164.545	5.161	162.068	5.45	161.739	5.216	161.873	5.359		164.587	3.485	163.778	3.455	163.115	2.922	162.98	0.683
	164.503	5.741	162.92	6.591	161.759	6.527	161.087	5.44		164.555	5.162	162.077	5.462	161.742	5.206	161.877	5.355		164.595	3.474	163.786	3.454	163.122	2.908	162.986	0.701
	164.513	5.744	162.929	6.592	161.768	6.523	161.09	5.441		164.565	5.163	162.085	5.478	161.746	5.196	161.88	5.35		164.602	3.464	163.793	3.453	163.129	2.891	162.992	0.72
	164.522	5.746	162.937	6.593	161.776	6.521	161.092	5.443		164.575	5.164	162.094	5.498	161.749	5.186	161.883	5.346		164.61	3.452	163.801	3.453	163.136	2.872	162.999	0.742
	164.532	5.748	162.945	6.594	161.785	6.521	161.095	5.445		164.585	5.166	162.102	5.524	161.752	5.177	161.886	5.342		164.618	3.441	163.809	3.452	163.143	2.851	163.005	0.764
	164.542	5.751	162.953	6.595	161.793	6.524	161.097	5.447		164.596	5.168	162.111	5.553	161.756	5.168	161.889	5.337		164.625	3.43	163.817	3.451	163.151	2.828	163.012	0.786
	164.551	5.753	162.962	6.596	161.802	6.529	161.1	5.45		164.606	5.169	162.12	5.582	161.759	5.16	161.892	5.332		164.633	3.42	163.824	3.45	163.158	2.805	163.019	0.809
	164.561	5.755	162.97	6.597	161.81	6.534	161.103	5.454		164.616	5.172	162.128	5.605	161.762	5.151	161.896	5.327		164.641	3.41	163.832	3.449	163.165	2.779	163.026	0.834
	164.57	5.757	162.978	6.598	161.819	6.54	161.105	5.459		164.626	5.175	162.137	5.617	161.765	5.143	161.899	5.321		164.648	3.402	163.84	3.449	163.172	2.754	163.033	0.861
	164.58	5.76	162.986	6.6	161.827	6.547	161.108	5.465		164.636	5.178	162.145	5.621	161.769	5.136	161.902	5.315		164.656	3.398	163.848	3.448	163.18	2.731	163.041	0.887
	164.589	5.762	162.995	6.601	161.836	6.553	161.111	5.472		164.646	5.181	162.154	5.62	161.772	5.129	161.906	5.308		164.664	3.394	163.856	3.448	163.187	2.711	163.048	0.912
	164.599	5.764	163.003	6.602	161.844	6.561	161.113	5.479		164.656	5.183	162.163	5.615	161.775	5.123	161.909	5.3		164.671	3.392	163.863	3.447	163.194	2.693	163.055	0.935
	164.608	5.766	163.011	6.603	161.853	6.57	161.116	5.488		164.666	5.184	162.171	5.609	161.778	5.117	161.912	5.292		164.679	3.39	163.871	3.447	163.201	2.677	163.063	0.958
	164.618	5.769	163.019	6.605	161.861	6.576	161.119	5.498		164.676	5.186	162.18	5.603	161.782	5.111	161.916	5.283		164.686	3.388	163.879	3.447	163.209	2.663	163.071	0.981
	164.628	5.771	163.028	6.606	161.87	6.58	161.121	5.508		164.687	5.187	162.189	5.599	161.785	5.105	161.919	5.275		164.694	3.388	163.887	3.447	163.216	2.651	163.079	1.004
	164.637	5.774	163.036	6.608	161.878	6.582	161.124	5.52		164.697	5.188	162.197	5.594	161.788	5.099	161.922	5.266		164.702	3.388	163.895	3.447	163.223	2.646	163.087	1.027
	164.647	5.777	163.044	6.61	161.887	6.582	161.127	5.533		164.707	5.189	162.206	5.589	161.792	5.094	161.925	5.256		164.709	3.389	163.902	3.447	163.23	2.642	163.096	1.052
	164.656	5.78	163.052	6.612	161.895	6.582	161.13	5.547		164.717	5.19	162.214	5.584	161.795	5.088	161.928	5.246		164.717	3.389	163.91	3.446	163.238	2.638	163.105	1.078
	164.666	5.782	163.061	6.614	161.904	6.584	161.133	5.562		164.727	5.191	162.222	5.582	161.798	5.083	161.932	5.236		164.725	3.39	163.918	3.446	163.245	2.635	163.114	1.106
	164.675	5.785	163.069	6.616	161.912	6.588	161.135	5.578		164.737	5.192	162.23	5.579	161.801	5.078	161.935	5.226		164.732	3.39	163.926	3.446	163.252	2.633	163.123	1.132
	164.685	5.787	163.077	6.618	161.921	6.596	161.138	5.595		164.747	5.192	162.238	5.577	161.805	5.072	161.939	5.215		164.74	3.391	163.933	3.446	163.26	2.631	163.131	1.157
	164.694	5.789	163.085	6.62	161.93	6.61	161.141	5.613		164.757	5.193	162.245	5.576	161.808	5.066	161.942	5.205		164.748	3.392	163.941	3.447	163.267	2.63	163.14	1.18
	164.704	5.791	163.094	6.622	161.939	6.626	161.144	5.633		164.767	5.194	162.252	5.574	161.812	5.061	161.946	5.196		164.755	3.391	163.949	3.447	163.274	2.63	163.149	1.2
	164.713	5.793	163.102	6.624	161.948	6.641	161.147	5.653		164.778	5.194	162.259	5.572	161.815	5.054	161.949	5.186		164.763	3.39	163.957	3.447	163.281	2.63	163.157	1.221
	164.723	5.794	163.11	6.625	161.957	6.651	161.15	5.675		164.788	5.195	162.266	5.571	161.818	5.048	161.952	5.176		164.771	3.388	163.965	3.447	163.289	2.63	163.166	1.244
	164.733	5.795	163.119	6.626	161.965	6.659	161.153	5.698		164.798	5.196	162.272	5.569	161.822	5.042	161.955	5.165		164.778	3.386	163.972	3.447	163.296	2.631	163.174	1.268
	164.742	5.796	163.127	6.627	161.973	6.662	161.156	5.721		164.808	5.196	162.279	5.568	161.825	5.035	161.959	5.154		164.786	3.384	163.98	3.447	163.304	2.632	163.182	1.292
	164.752	5.798	163.135	6.628	161.981	6.667	161.159	5.745		164.818	5.197	162.285	5.568	161.829	5.028	161.962	5.142		164.794	3.384	163.988	3.447	163.311	2.633	163.191	1.314
	164.761	5.799	163.143	6.629	161.989	6.673	161.162	5.769		164.828	5.198	162.291	5.568	161.833	5.02	161.966	5.128		164.801	3.384	163.996	3.447	163.318	2.635	163.199	1.336
	164.771	5.801	163.152	6.629	161.996	6.679	161.165	5.794		164.838	5.198	162.297	5.569	161.836	5.012	161.969	5.116		164.809	3.384	164.003	3.447	163.326	2.636	163.207	1.356
	164.78	5.802	163.16	6.63	162.004	6.684	161.168	5.821		164.848	5.199	162.303	5.57	161.84	5.004	161.973	5.103		164.816	3.385	164.011	3.447	163.333	2.639	163.215	1.376
	164.79	5.804	163.168	6.631	162.012	6.689	161.171	5.848		164.858	5.2	162.308	5.572	161.844	4.996	161.976	5.09		164.824	3.386	164.019	3.446	163.34	2.641	163.224	1.393
	164.799	5.805	163.177	6.632	162.02	6.693	161.174	5.875		164.869	5.2	162.314	5.575	161.847	4.987	161.98	5.078		164.832	3.388	164.027	3.446	163.348	2.645	163.232	1.408
	164.809	5.807	163.185	6.632	162.027	6.695	161.177	5.904		164.879	5.201	162.319	5.578	161.851	4.978	161.983	5.066		164.839	3.391	164.035	3.446	163.355	2.65	163.24	1.42
	164.819	5.809	163.193	6.633	162.035	6.695	161.18	5.933		164.889	5.201	162.325	5.582	161.855	4.968	161.986	5.053		164.847	3.393	164.042	3.446	163.362	2.657	163.248	1.431
	164.828	5.81	163.202	6.634	162.043	6.694	161.183	5.962		164.899	5.202	162.33	5.586	161.859	4.956	161.99	5.039		164.855	3.395	164.05	3.446	163.37	2.666	163.256	1.442
	164.838	5.812	163.21	6.635	162.051	6.692	161.186	5.991		164.909	5.202	162.335	5.591	161.862	4.945	161.993	5.024		164.862	3.398	164.058	3.445	163.377	2.678	163.265	1.454
	164.847	5.815	163.218	6.636	162.058	6.69	161.19	6.022		164.919	5.203	162.341	5.597	161.866	4.932	161.997	5.009		164.87	3.403	164.066	3.445	163.385	2.691	163.273	1.466
	164.857	5.817	163.226	6.636	162.066	6.688	161.193	6.053		164.929	5.203	162.346	5.602	161.87	4.92	162	4.994		164.878	3.409	164.074	3.445	163.392	2.706	163.281	1.478
	164.866	5.82	163.235	6.637	162.074	6.685	161.196	6.085		164.939	5.203	162.351	5.608	161.874	4.908	162.004	4.978		164.885	3.417	164.081	3.444	163.399	2.721	163.289	1.49
	164.876	5.823	163.243	6.638	162.082	6.682	161.2	6.118		164.949	5.203	162.356	5.613	161.878	4.898	162.007	4.964		164.893	3.424	164.089	3.444	163.407	2.736	163.297	1.503
	164.885	5.826	163.251	6.639	162.09	6.678	161.203	6.152		164.96	5.204	162.361	5.618	161.882	4.887	162.011	4.95		164.901	3.43	164.097	3.443	163.414	2.749	163.306	1.516
	164.895	5.828	163.26	6.639	162.097	6.675	161.206	6.186		164.97	5.205	162.365	5.621	161.886	4.878	162.014	4.936		164.908	3.434	164.105	3.443	163.422	2.761	163.314	1.529
	164.904	5.83	163.268	6.64	162.105	6.672	161.21	6.219		164.98	5.206	162.37	5.623	161.89	4.87	162.018	4.921		164.916	3.436	164.112	3.442	163.429	2.772	163.322	1.542
	164.914	5.832	163.276	6.641	162.113	6.67	161.213	6.252		164.99	5.207	162.375	5.623	161.894	4.862	162.022	4.905		164.924	3.436	164.12	3.442	163.436	2.781	163.33	1.555
	164.924	5.834	163.285	6.641	162.121	6.667	161.216	6.286		165	5.208	162.38	5.623	161.898	4.855	162.026	4.888		164.931	3.436	164.128	3.441	163.444	2.789	163.338	1.569
	164.933	5.836	163.293	6.642	162.129	6.666	161.22	6.32		165.01	5.209	162.384	5.623	161.902	4.85	162.03	4.87		164.939	3.435	164.136	3.441	163.451	2.794	163.346	1.583
	164.943	5.838	163.301	6.642	162.137	6.666	161.223	6.355		165.021	5.21	162.389	5.622	161.906	4.851	162.033	4.852		164.946	3.434	164.144	3.44	163.459	2.798	163.354	1.597
	164.952	5.84	163.31	6.643	162.145	6.667	161.227	6.392		165.031	5.212	162.393	5.621	161.911	4.854	162.037	4.834		164.954	3.433	164.151	3.44	163.466	2.801	163.363	1.61
	164.962	5.842	163.318	6.644	162.153	6.668	161.23	6.428		165.042	5.213	162.398	5.62	161.915	4.859	162.04	4.816		164.962	3.431	164.159	3.439	163.474	2.803	163.371	1.622
	164.971	5.844	163.326	6.644	162.161	6.67	161.234	6.464		165.052	5.215	162.402	5.62	161.92	4.869	162.044	4.797		164.969	3.429	164.167	3.439	163.481	2.805	163.379	1.633
	164.981	5.845	163.335	6.645	162.169	6.671	161.238	6.502		165.062	5.217	162.406	5.619	161.925	4.881	162.048	4.777		164.977	3.427	164.175	3.439	163.489	2.807	163.386	1.643
	164.99	5.847	163.343	6.646	162.177	6.673	161.241	6.539		165.073	5.219	162.411	5.618	161.929	4.895	162.051	4.758		164.985	3.425	164.183	3.438	163.496	2.808	163.394	1.652
	165	5.849	163.351	6.646	162.185	6.675	161.245	6.576		165.083	5.221	162.415	5.617	161.935	4.913	162.055	4.739		164.992	3.423	164.19	3.438	163.504	2.81	163.402	1.659
	165.01	5.851	163.36	6.647	162.194	6.677	161.248	6.614		165.094	5.222	162.419	5.616	161.94	4.934	162.059	4.721		165	3.422	164.198	3.439	163.511	2.813	163.41	1.666
	165.02	5.853	163.368	6.647	162.202	6.678	161.252	6.651		165.104	5.223	162.423	5.615	161.945	4.956	162.063	4.705		165.008	3.42	164.206	3.439	163.519	2.816	163.418	1.671
	165.03	5.854	163.376	6.648	162.21	6.679	161.256	6.689		165.115	5.224	162.427	5.615	161.95	4.98	162.067	4.69		165.016	3.418	164.214	3.439	163.526	2.821	163.426	1.676
	165.039	5.856	163.385	6.648	162.218	6.679	161.259	6.725		165.125	5.225	162.432	5.614	161.955	5.007	162.07	4.678		165.023	3.416	164.221	3.44	163.534	2.828	163.434	1.68
	165.049	5.858	163.393	6.648	162.227	6.678	161.263	6.761		165.135	5.226	162.436	5.613	161.96	5.035	162.074	4.668		165.031	3.414	164.229	3.44	163.541	2.836	163.442	1.685
	165.059	5.86	163.401	6.649	162.235	6.677	161.267	6.797		165.146	5.227	162.44	5.613	161.965	5.066	162.078	4.657		165.039	3.412	164.237	3.441	163.549	2.847	163.45	1.69
	165.069	5.863	163.41	6.649	162.243	6.674	161.271	6.831		165.156	5.228	162.444	5.612	161.97	5.097	162.082	4.648		165.047	3.411	164.245	3.442	163.556	2.859	163.459	1.696
	165.079	5.866	163.418	6.65	162.252	6.673	161.275	6.864		165.167	5.229	162.448	5.612	161.975	5.132	162.085	4.639		165.054	3.409	164.253	3.443	163.564	2.873	163.467	1.703
	165.089	5.87	163.426	6.65	162.26	6.673	161.278	6.895		165.177	5.229	162.452	5.612	161.98	5.167	162.09	4.63		165.062	3.408	164.26	3.443	163.571	2.887	163.475	1.711
	165.098	5.873	163.435	6.651	162.268	6.675	161.282	6.924		165.187	5.23	162.456	5.611	161.985	5.201	162.094	4.623		165.07	3.406	164.268	3.444	163.579	2.9	163.483	1.718
	165.108	5.876	163.443	6.653	162.277	6.679	161.286	6.949		165.198	5.229	162.46	5.611	161.99	5.235	162.097	4.617		165.078	3.405	164.276	3.444	163.586	2.913	163.491	1.727
	165.118	5.879	163.451	6.654	162.285	6.683	161.29	6.973		165.208	5.228	162.464	5.611	161.995	5.273	162.101	4.611		165.085	3.403	164.284	3.444	163.594	2.925	163.5	1.736
	165.128	5.882	163.46	6.655	162.294	6.686	161.294	6.995		165.219	5.227	162.468	5.611	162	5.314	162.104	4.606		165.093	3.402	164.292	3.443	163.602	2.935	163.508	1.745
	165.138	5.885	163.468	6.656	162.303	6.69	161.298	7.013		165.229	5.226	162.472	5.61	162.005	5.36	162.108	4.602		165.101	3.401	164.299	3.441	163.609	2.943	163.516	1.755
	165.148	5.889	163.477	6.657	162.311	6.693	161.302	7.029		165.24	5.226	162.476	5.61	162.011	5.408	162.112	4.597		165.109	3.399	164.307	3.439	163.617	2.949	163.524	1.766
	165.158	5.892	163.485	6.658	162.32	6.696	161.306	7.044		165.25	5.226	162.48	5.61	162.017	5.461	162.116	4.593		165.116	3.398	164.315	3.435	163.624	2.954	163.532	1.776
	165.167	5.896	163.493	6.658	162.329	6.699	161.31	7.056		165.26	5.225	162.484	5.61	162.022	5.512	162.12	4.59		165.124	3.397	164.323	3.431	163.632	2.958	163.54	1.787
	165.177	5.899	163.502	6.658	162.338	6.702	161.314	7.066		165.271	5.226	162.488	5.611	162.028	5.563	162.124	4.588		165.132	3.396	164.33	3.425	163.639	2.959	163.548	1.797
	165.187	5.903	163.51	6.658	162.346	6.706	161.318	7.073		165.281	5.226	162.492	5.611	162.033	5.612	162.128	4.587		165.14	3.395	164.338	3.418	163.647	2.96	163.556	1.806
	165.197	5.907	163.518	6.658	162.355	6.71	161.322	7.078		165.292	5.226	162.496	5.611	162.039	5.659	162.132	4.587		165.147	3.394	164.346	3.411	163.654	2.961	163.564	1.814
	165.207	5.911	163.527	6.658	162.364	6.714	161.327	7.08		165.302	5.227	162.5	5.612	162.044	5.702	162.135	4.587		165.155	3.394	164.354	3.403	163.661	2.961	163.572	1.822
	165.217	5.915	163.535	6.658	162.373	6.718	161.331	7.082		165.312	5.228	162.504	5.613	162.05	5.745	162.139	4.589		165.163	3.393	164.362	3.394	163.669	2.96	163.58	1.829
	165.227	5.919	163.543	6.658	162.382	6.723	161.335	7.081		165.323	5.229	162.508	5.613	162.056	5.786	162.143	4.592		165.171	3.392	164.369	3.384	163.676	2.959	163.588	1.836
	165.237	5.924	163.552	6.658	162.391	6.73	161.339	7.079		165.333	5.23	162.512	5.614	162.061	5.822	162.147	4.595		165.179	3.392	164.377	3.375	163.683	2.958	163.596	1.843
	165.246	5.929	163.56	6.658	162.4	6.736	161.344	7.077		165.344	5.231	162.517	5.616	162.067	5.855	162.152	4.599		165.186	3.391	164.385	3.364	163.69	2.957	163.604	1.849
	165.256	5.934	163.569	6.659	162.409	6.743	161.348	7.074		165.354	5.232	162.521	5.617	162.073	5.886	162.156	4.602		165.194	3.39	164.393	3.353	163.698	2.955	163.612	1.856
	165.266	5.939	163.577	6.659	162.418	6.751	161.352	7.072		165.365	5.233	162.525	5.618	162.079	5.914	162.16	4.605		165.202	3.39	164.401	3.341	163.705	2.953	163.62	1.862
	165.276	5.944	163.585	6.66	162.428	6.761	161.357	7.07		165.375	5.235	162.529	5.62	162.085	5.939	162.163	4.607		165.21	3.389	164.408	3.33	163.712	2.95	163.628	1.868
	165.286	5.949	163.594	6.66	162.437	6.772	161.361	7.066		165.385	5.236	162.534	5.622	162.091	5.961	162.167	4.609		165.217	3.389	164.416	3.318	163.719	2.947	163.636	1.873
	165.296	5.954	163.602	6.66	162.446	6.781	161.366	7.063		165.396	5.237	162.538	5.624	162.096	5.98	162.171	4.611		165.225	3.389	164.424	3.306	163.727	2.942	163.644	1.879
	165.306	5.958	163.61	6.661	162.455	6.792	161.371	7.061		165.406	5.238	162.542	5.626	162.102	5.998	162.175	4.612		165.233	3.388	164.432	3.295	163.734	2.936	163.652	1.885
	165.316	5.961	163.619	6.661	162.464	6.803	161.375	7.057		165.417	5.239	162.547	5.628	162.108	6.016	162.179	4.614		165.241	3.388	164.439	3.286	163.741	2.928	163.66	1.891
	165.326	5.964	163.627	6.661	162.474	6.815	161.38	7.055		165.427	5.24	162.551	5.63	162.114	6.033	162.184	4.617		165.248	3.388	164.447	3.276	163.748	2.92	163.668	1.897
	165.336	5.967	163.636	6.661	162.483	6.827	161.385	7.049		165.437	5.241	162.556	5.632	162.12	6.049	162.188	4.619		165.256	3.387	164.455	3.267	163.756	2.91	163.676	1.904
	165.345	5.97	163.644	6.662	162.492	6.838	161.39	7.041		165.448	5.243	162.56	5.634	162.126	6.063	162.192	4.622		165.264	3.387	164.463	3.26	163.763	2.899	163.684	1.91
	165.355	5.972	163.652	6.662	162.501	6.851	161.395	7.033		165.458	5.244	162.565	5.636	162.132	6.073	162.195	4.625		165.272	3.387	164.471	3.254	163.77	2.886	163.692	1.917
	165.365	5.975	163.661	6.662	162.511	6.864	161.4	7.024		165.469	5.246	162.57	5.637	162.139	6.081	162.199	4.628		165.279	3.387	164.478	3.249	163.777	2.873	163.7	1.924
	165.375	5.977	163.669	6.663	162.52	6.878	161.405	7.017		165.479	5.247	162.575	5.638	162.145	6.087	162.203	4.632		165.287	3.387	164.486	3.248	163.785	2.861	163.708	1.93
	165.385	5.98	163.678	6.663	162.529	6.894	161.41	7.01		165.49	5.248	162.58	5.639	162.151	6.09	162.207	4.635		165.295	3.387	164.494	3.248	163.792	2.849	163.716	1.936
	165.395	5.982	163.686	6.664	162.539	6.908	161.415	7.003		165.5	5.249	162.584	5.64	162.157	6.091	162.212	4.639		165.303	3.387	164.502	3.251	163.799	2.838	163.724	1.942
	165.405	5.985	163.695	6.665	162.548	6.92	161.42	6.997		165.51	5.25	162.59	5.64	162.163	6.091	162.216	4.643		165.311	3.387	164.51	3.257	163.806	2.827	163.732	1.947
	165.415	5.987	163.703	6.666	162.558	6.931	161.426	6.99		165.521	5.251	162.595	5.64	162.169	6.089	162.22	4.647		165.318	3.387	164.517	3.264	163.814	2.817	163.74	1.952
	165.425	5.99	163.711	6.667	162.567	6.939	161.431	6.986		165.531	5.252	162.6	5.641	162.175	6.087	162.224	4.651		165.326	3.387	164.525	3.273	163.821	2.807	163.747	1.956
	165.435	5.993	163.72	6.668	162.576	6.946	161.437	6.98		165.542	5.253	162.605	5.641	162.182	6.087	162.228	4.654		165.334	3.387	164.533	3.283	163.828	2.799	163.755	1.96
	165.445	5.996	163.728	6.669	162.586	6.953	161.443	6.975		165.552	5.253	162.611	5.642	162.188	6.086	162.232	4.658		165.342	3.388	164.541	3.294	163.836	2.791	163.763	1.963
	165.455	5.998	163.737	6.67	162.595	6.958	161.448	6.97		165.562	5.254	162.617	5.642	162.194	6.087	162.236	4.661		165.349	3.388	164.548	3.305	163.843	2.782	163.77	1.965
[truncated: 13,402 more rows]

## Sheet: Fig. 7(b)
Fig. 7(b)
[truncated: 142 more rows]

## Sheet: Fig. 7(c)(d)
Fig. 7(c)(d)
[truncated: 10,073 more rows]

## Sheet: Fig. 8(b)(c)
Fig. 8(b)(c)
[truncated: 1,175 more rows]
